# Supplementary material for: DSP-0509, a systemically available TLR7 agonist, exhibits combination effect with immune checkpoint blockade by activating anti-tumor immune effects
Source: Front Immunol. 2023 Jan 30;14:1055671. doi: 10.3389/fimmu.2023.1055671 (PMC9922899; doi:10.3389/fimmu.2023.1055671)
Supplement: Supplementary file 2 [file Table_1.xlsx]

## Sheet: Sheet1
		ｄCT（average Actb,B2M,Gapdh,rplpo）							2(-dCT)（average Actb,B2M,Gapdh,rplpo）							2(-dCT)（average Actb,B2M,Gapdh,rplpo）
		Control	DSP-0509 1uM						Control	DSP-0509 1uM						Control	DSP-0509 1uM
	Symbol		30min	60min	120min					30min	60min	120min					30min	60min	120min
	Adipoq	14.4829	14.3313	12.8491	12.1219			Adipoq	4.36732e-05	4.8513e-05	0.000135535	0.000224364			Adipoq	1	1.11082	3.10338	5.13732
	Bmp2	13.8638	14.1039	12.5594	11.4711			Bmp2	6.70783e-05	5.67945e-05	0.000165665	0.000352259			Bmp2	1	0.84669	2.46972	5.25146
	Bmp4	13.9337	13.8337	11.3631	11.0457			Bmp4	6.39044e-05	6.84913e-05	0.000379631	0.00047304			Bmp4	1	1.07178	5.94061	7.40231
	Bmp6	15.1244	15.5456	13.6665	11.5405			Bmp6	2.79958e-05	2.09074e-05	7.69108e-05	0.000335707			Bmp6	1	0.746803	2.74722	11.9913
	Bmp7	15.0214	15.4232	13.4216	12.3839			Bmp7	3.00676e-05	2.27584e-05	9.11362e-05	0.000187098			Bmp7	1	0.756908	3.03104	6.22257
	Ccl1	15.0249	15.3806	13.2884	10.4271			Ccl1	2.99954e-05	2.34413e-05	9.99544e-05	0.000726341			Ccl1	1	0.781497	3.33232	24.2151
	Ccl11	13.5193	13.8792	12.1983	11.4266			Ccl11	8.51712e-05	6.63673e-05	0.000212791	0.000363284			Ccl11	1	0.779222	2.49839	4.26533
	Ccl12	11.0359	11.5927	9.07621	9.00617			Ccl12	0.000476269	0.000323782	0.00185263	0.00194479			Ccl12	1	0.67983	3.88989	4.08339
	Ccl17	1.21194	1.08142	1.01458	-0.661741			Ccl17	0.431687	0.472563	0.494973	1.58199			Ccl17	1	1.09469	1.1466	3.66467
	Ccl19	10.608	11.1133	9.31324	8.72711			Ccl19	0.000640737	0.000451389	0.00157194	0.00235981			Ccl19	1	0.704485	2.45333	3.68296
	Ccl2	6.84069	6.94287	5.28299	4.99349			Ccl2	0.00872464	0.00812808	0.025684	0.0313913			Ccl2	1	0.931624	2.94384	3.598
	Ccl20	13.1764	13.5751	11.481	10.5481			Ccl20	0.000108019	8.19391e-05	0.000349846	0.000667897			Ccl20	1	0.758561	3.23874	6.18314
	Ccl22	1.58864	1.44107	1.79728	-0.72413			Ccl22	0.332485	0.368295	0.287716	1.6519			Ccl22	1	1.1077	0.865351	4.96835
	Ccl24	14.8365	14.868	13.4363	12.1231			Ccl24	3.41799e-05	3.34409e-05	9.02159e-05	0.000224175			Ccl24	1	0.978381	2.63945	6.55868
	Ccl3	3.31639	3.51247	1.60748	-1.41563			Ccl3	0.100384	0.087628	0.328172	2.66777			Ccl3	1	0.872924	3.26915	26.5755
	Ccl4	5.48974	5.78485	3.50941	-0.120046			Ccl4	0.0222548	0.0181379	0.0878135	1.08677			Ccl4	1	0.815013	3.94583	48.8331
	Ccl5	2.23065	2.42312	2.54039	0.353239			Ccl5	0.213063	0.186453	0.171896	0.782825			Ccl5	1	0.875106	0.806785	3.67415
	Ccl7	11.0249	10.9125	10.3324	10.4848			Ccl7	0.000479923	0.000518799	0.000775606	0.000697837			Ccl7	1	1.081	1.6161	1.45406
	Cd40lg	14.0554	14.8041	13.2976	12.7881			Cd40lg	5.87348e-05	3.49552e-05	9.93143e-05	0.000141387			Cd40lg	1	0.595136	1.69089	2.40721
	Cd70	12.5609	12.9578	11.59	8.40518			Cd70	0.000165499	0.000125692	0.000324389	0.00294977			Cd70	1	0.759474	1.96007	17.8235
	Cntf	11.06	10.5249	11.297	11.871			Cntf	0.000468394	0.000678695	0.000397436	0.000266969			Cntf	1	1.44898	0.848507	0.569967
	Csf1	7.53261	7.35655	7.27964	6.53959			Csf1	0.0054008	0.0061018	0.00643593	0.0107495			Csf1	1	1.12979	1.19166	1.99035
	Csf2	13.9497	13.6365	12.2645	10.6266			Csf2	6.3199e-05	7.85232e-05	0.000203251	0.000632535			Csf2	1	1.24247	3.21605	10.0086
	Csf3	12.273	12.3366	8.60533	7.09335			Csf3	0.000202049	0.000193334	0.00256767	0.00732297			Csf3	1	0.956867	12.7081	36.2436
	Ctf1	16.1638	15.0195	13.4739	12.8577			Ctf1	1.36214e-05	3.01086e-05	8.78939e-05	0.000134721			Ctf1	1	2.21038	6.45261	9.89034
	Cx3cl1	6.99262	6.97213	6.88587	4.51044			Cx3cl1	0.00785258	0.00796486	0.00845567	0.0438757			Cx3cl1	1	1.0143	1.0768	5.58742
	Cxcl1	9.25699	10.6502	7.8284	9.34055			Cxcl1	0.00163444	0.00062224	0.00439963	0.00154246			Cxcl1	1	0.380705	2.69183	0.943722
	Cxcl10	6.10826	6.42211	4.40197	4.04712			Cxcl10	0.0144954	0.0116614	0.0473014	0.0604915			Cxcl10	1	0.804491	3.2632	4.17315
	Cxcl11	13.2426	13.669	12.6788	11.7039			Cxcl11	0.000103179	7.67729e-05	0.000152513	0.000299756			Cxcl11	1	0.744078	1.47814	2.90522
	Cxcl12	12.422	12.4539	12.1166	10.6457			Cxcl12	0.000182225	0.000178243	0.000225192	0.000624215			Cxcl12	1	0.97815	1.23579	3.42552
	Cxcl13	13.4099	14.9114	11.9086	12.1252			Cxcl13	9.18791e-05	3.24514e-05	0.000260107	0.000223854			Cxcl13	1	0.353197	2.83097	2.43639
	Cxcl16	3.30035	3.08372	3.04479	0.947991			Cxcl16	0.101507	0.117952	0.121179	0.518354			Cxcl16	1	1.16201	1.1938	5.10659
	Cxcl3	6.6653	7.23213	4.0417	1.03176			Cxcl3	0.00985245	0.00665138	0.0607192	0.489114			Cxcl3	1	0.675099	6.16285	49.6439
	Cxcl5	13.8543	14.3981	12.6475	16.4869			Cxcl5	6.75215e-05	4.63172e-05	0.000155851	1.08879e-05			Cxcl5	1	0.685963	2.30818	0.161251
	Cxcl9	13.6786	14.0771	11.9651	12.6062			Cxcl9	7.62678e-05	5.78586e-05	0.000250113	0.000160377			Cxcl9	1	0.758625	3.2794	2.10281
	Fasl	13.8793	14.866	13.2875	16.4869			Fasl	6.63623e-05	3.34879e-05	0.000100014	1.08879e-05			Fasl	1	0.504623	1.50709	0.164068
	Gpi1	2.22558	1.94319	2.39803	0.661301			Gpi1	0.213814	0.260041	0.189724	0.632308			Gpi1	1	1.2162	0.887332	2.95729
	Hc	13.3511	13.7081	12.6838	11.2486			Hc	9.56989e-05	7.47248e-05	0.00015198	0.000410993			Hc	1	0.780832	1.5881	4.29464
	Ifna2	14.8067	13.7192	12.5262	11.9074			Ifna2	3.48931e-05	7.41474e-05	0.000169522	0.000260333			Ifna2	1	2.12499	4.85832	7.46088
	Ifng	13.8944	15.1528	12.1012	11.5053			Ifng	6.56715e-05	2.74497e-05	0.000227607	0.000343995			Ifng	1	0.417985	3.46584	5.23812
	Il10	12.297	13.4525	10.1039	8.25932			Il10	0.000198718	8.92038e-05	0.000908734	0.00326361			Il10	1	0.448897	4.57298	16.4233
	Il11	14.4643	13.9457	13.0616	11.9699			Il11	4.42403e-05	6.33769e-05	0.000116967	0.00024929			Il11	1	1.43256	2.64389	5.63491
	Il12a	14.3443	14.304	12.5634	8.13753			Il12a	4.80766e-05	4.94371e-05	0.000165212	0.00355108			Il12a	1	1.0283	3.43644	73.863
	Il12b	8.48585	8.21469	4.52819	2.07875			Il12b	0.00278936	0.00336614	0.0433389	0.23672			Il12b	1	1.20678	15.5372	84.8652
	Il13	13.4833	13.4791	12.7195	12.7205			Il13	8.73192e-05	8.75786e-05	0.000148271	0.000148165			Il13	1	1.00297	1.69804	1.69682
	Il15	8.04428	7.99444	8.58657	9.49433			Il15	0.00378817	0.00392133	0.00260127	0.0013865			Il15	1	1.03515	0.686681	0.366009
	Il16	6.86464	6.58021	7.74934	8.80621			Il16	0.00858097	0.010451	0.00464745	0.00223392			Il16	1	1.21793	0.541599	0.260334
	Il17a	17.2044	17.2051	15.3737	16.4869			Il17a	6.6214e-06	6.61811e-06	2.35532e-05	1.08879e-05			Il17a	1	0.999502	3.55714	1.64435
	Il17f	12.642	12.937	12.2875	10.888			Il17f	0.000156455	0.000127516	0.000200027	0.000527686			Il17f	1	0.815031	1.2785	3.37276
	Il18	6.6209	6.54168	6.84601	4.95029			Il18	0.0101604	0.0107339	0.00869251	0.0323456			Il18	1	1.05645	0.855527	3.18349
	Il1a	4.55192	5.11035	1.97921	0.274626			Il1a	0.0426319	0.0289488	0.253629	0.826665			Il1a	1	0.67904	5.94927	19.3907
	Il1b	1.60145	1.94955	0.020268	-1.92308			Il1b	0.329545	0.258898	0.98605	3.79233			Il1b	1	0.785622	2.99216	11.5078
	Il1rn	3.97427	4.13904	2.43023	0.117205			Il1rn	0.0636248	0.0567576	0.185536	0.921972			Il1rn	1	0.892066	2.91609	14.4908
	Il2	13.6903	14.8743	12.8248	11.1092			Il2	7.56478e-05	3.32958e-05	0.000137835	0.000452682			Il2	1	0.440142	1.82206	5.98407
	Il21	15.0702	16.7355	13.6667	13.3052			Il21	2.90681e-05	9.1647e-06	7.68987e-05	9.87978e-05			Il21	1	0.315284	2.64547	3.39884
	Il22	13.0298	13.4421	11.8484	14.0125			Il22	0.000119573	8.98535e-05	0.000271189	6.05071e-05			Il22	1	0.751456	2.26799	0.506028
	Il23a	10.0005	9.73548	6.73797	7.59863			Il23a	0.000976246	0.00117308	0.00936848	0.00515924			Il23a	1	1.20162	9.59643	5.28478
	Il24	13.599	14.3052	13.4489	13.7364			Il24	8.05899e-05	4.93982e-05	8.94316e-05	7.32693e-05			Il24	1	0.612958	1.10971	0.909162
	Il27	10.1156	10.357	10.596	9.46786			Il27	0.000901358	0.0007625	0.00064607	0.00141218			Il27	1	0.845946	0.716773	1.56673
	Il3	13.5232	13.9793	12.35	15.6573			Il3	8.4942e-05	6.19176e-05	0.000191547	1.93505e-05			Il3	1	0.72894	2.25504	0.227809
	Il4	10.2733	10.3403	10.4525	9.89007			Il4	0.000808007	0.000771369	0.000713672	0.00105388			Il4	1	0.954656	0.883249	1.3043
	Il5	14.8265	14.0549	12.1062	12.0347			Il5	3.44179e-05	5.87562e-05	0.000226819	0.000238339			Il5	1	1.70714	6.59015	6.92487
	Il6	4.26319	4.97617	2.98468	1.38458			Il6	0.0520776	0.0317705	0.126334	0.383001			Il6	1	0.610061	2.42588	7.35442
	Il7	10.9265	11.026	11.2418	9.10524			Il7	0.000513805	0.000479575	0.000412932	0.00181572			Il7	1	0.93338	0.803674	3.53387
	Il9	14.3419	14.3467	13.2114	14.833			Il9	4.81573e-05	4.79977e-05	0.00010543	3.42638e-05			Il9	1	0.996685	2.18929	0.711497
	Lif	11.074	11.3262	9.32562	8.33269			Lif	0.000463869	0.000389462	0.00155851	0.00310178			Lif	1	0.839595	3.35981	6.68674
	Lta	11.2499	11.4675	10.721	7.46565			Lta	0.000410613	0.000353134	0.000592455	0.00565736			Lta	1	0.860017	1.44285	13.7778
	Ltb	7.60238	7.69414	8.17211	13.6776			Ltb	0.00514584	0.00482872	0.00346696	7.63194e-05			Ltb	1	0.938373	0.67374	0.0148313
	Mif	3.17759	3.08689	3.49385	4.40785			Mif	0.110522	0.117694	0.0887658	0.0471091			Mif	1	1.06489	0.80315	0.426242
	Mstn	14.0546	14.5684	13.1551	12.1997			Mstn	5.87684e-05	4.11609e-05	0.000109625	0.000212588			Mstn	1	0.700392	1.86538	3.61739
	Nodal	14.2059	14.4156	13.1567	16.4869			Nodal	5.29163e-05	4.57575e-05	0.000109506	1.08879e-05			Nodal	1	0.864715	2.06943	0.205757
	Osm	4.44187	5.21411	5.2128	8.49114			Osm	0.0460111	0.02694	0.0269644	0.00277915			Osm	1	0.585511	0.586041	0.0604017
	Pf4	7.35991	7.43063	6.89997	5.04803			Pf4	0.0060876	0.00579639	0.0083734	0.0302267			Pf4	1	0.952164	1.37548	4.96529
	Ppbp	9.59726	9.36387	9.07246	7.23539			Ppbp	0.00129103	0.00151773	0.00185746	0.00663637			Ppbp	1	1.17559	1.43874	5.14036
	Spp1	3.33978	3.37802	3.57635	1.58609			Spp1	0.0987702	0.0961867	0.0838324	0.333074			Spp1	1	0.973844	0.848762	3.37221
	Tgfb2	12.6291	12.3615	11.6025	10.1308			Tgfb2	0.000157856	0.00019003	0.000321588	0.000891914			Tgfb2	1	1.20382	2.03723	5.65019
	Thpo	14.2202	15.228	13.0181	13.0185			Thpo	5.23936e-05	2.60557e-05	0.000120548	0.000120516			Thpo	1	0.497306	2.30082	2.30021
	Tnf	1.37064	1.91401	0.398339	0.995688			Tnf	0.386719	0.265354	0.758731	0.501497			Tnf	1	0.686166	1.96197	1.2968
	Tnfrsf11b	13.4834	13.2897	12.5262	10.3454			Tnfrsf11b	8.73128e-05	9.98599e-05	0.000169527	0.000768632			Tnfrsf11b	1	1.1437	1.94161	8.80321
	Tnfsf10	11.5259	11.5348	11.6234	11.1283			Tnfsf10	0.000339131	0.000337048	0.000316967	0.000446729			Tnfsf10	1	0.993858	0.934642	1.31727
	Tnfsf11	13.0854	14.1681	12.5051	15.3127			Tnfsf11	0.000115058	5.43205e-05	0.000172021	2.45706e-05			Tnfsf11	1	0.472114	1.49508	0.21355
	Tnfsf13b	10.1579	9.95164	10.0796	15.6848			Tnfsf13b	0.000875312	0.00100985	0.000924171	1.89852e-05			Tnfsf13b	1	1.1537	1.05582	0.0216897
	Vegfa	5.36124	5.30713	5.56655	6.46322			Vegfa	0.0243279	0.0252577	0.0211009	0.0113338			Vegfa	1	1.03822	0.867353	0.465878
	Xcl1	12.5504	13.5236	12.19	11.5975			Xcl1	0.000166707	8.49143e-05	0.00021401	0.0003227			Xcl1	1	0.509363	1.28375	1.93573
	Actb	-1.32299	-1.23076	-1.30658	-1.39493			Actb	2.50185	2.3469	2.47354	2.62976			Actb	1	0.938068	0.988686	1.05113
	B2m	-0.588419	-0.612856	-0.614769	0.019314			B2m	1.5036	1.52928	1.53131	0.986702			B2m	1	1.01708	1.01843	0.656227
	Gapdh	0.187377	0.210059	0.22174	-0.400162			Gapdh	0.878201	0.864502	0.857531	1.31966			Gapdh	1	0.984401	0.976463	1.50268
	Gusb	5.3156	5.0865	5.0141	5.56582			Gusb	0.0251099	0.0294313	0.0309461	0.0211116			Gusb	1	1.1721	1.23243	0.840767
	Hsp90ab1	1.90709	1.79696	1.88234	1.77578			Hsp90ab1	0.266629	0.287781	0.271244	0.292036			Hsp90ab1	1	1.07933	1.01731	1.09529
	MGDC	14.471	15.3051	13.3555	16.4869			MGDC	4.40344e-05	2.47012e-05	9.54115e-05	1.08879e-05			MGDC
	RTC	19.6797	19.6143	19.8863	16.4869			RTC	1.19077e-06	1.24593e-06	1.0319e-06	1.08879e-05			RTC
	RTC	19.6797	19.6143	19.8863	16.4869			RTC	1.19077e-06	1.24593e-06	1.0319e-06	1.08879e-05			RTC
	RTC	19.6797	19.6143	19.8863	16.4869			RTC	1.19077e-06	1.24593e-06	1.0319e-06	1.08879e-05			RTC
	PPC	3.99852	4.57505	4.78695	16.4869			PPC	0.0625643	0.0419538	0.0362231	1.08879e-05			PPC
	PPC	4.47465	4.30275	4.73755	6.355			PPC	0.0449776	0.0506691	0.0374848	0.0122167			PPC
	PPC	4.44741	4.31018	5.34344	4.649			PPC	0.045835	0.0504087	0.02463	0.0398576			PPC
