# Supplementary material for: DSP-0509, a systemically available TLR7 agonist, exhibits combination effect with immune checkpoint blockade by activating anti-tumor immune effects
Source: Front Immunol. 2023 Jan 30;14:1055671. doi: 10.3389/fimmu.2023.1055671 (PMC9922899; doi:10.3389/fimmu.2023.1055671)
Supplement: Supplementary file 3 [file Table_2.xlsx]

## Sheet: NC_9472-01_Normalized Data
Probe Name	Annotation	Accession #	NS Probe ID	Class Name	Analyte Type	% Samples above Threshold		group	vehicle	vehicle	vehicle	DSP-0509	DSP-0509	DSP-0509	PD-1	PD-1	PD-1	Combo	Combo	Combo
								animal No	1	2	3	1	2	3	1	2	3	1	2	3
A2m		NM_175628.3	NM_175628.3:2128	Endogenous	mRNA	100			13.51	10.28	15.46	24.59	12.11	12.38	25.68	11.89	19.66	14.78	19.58	13.06
Abca1		NM_013454.3	NM_013454.3:6865	Endogenous	mRNA	100			1439.66	1109.42	1154.94	1617.44	1130.09	929.88	1796.34	1054.26	1195.41	2037.51	1799.58	1663.71
Abcb1a		NM_011076.1	NM_011076.1:2600	Endogenous	mRNA	100			2248.36	979.5	1092.2	1208.33	936.31	474.22	1585.57	963.1	917.2	1079.98	950.14	672.76
Abcg1		NM_009593.1	NM_009593.1:295	Endogenous	mRNA	100			237	326.19	349.21	423.64	508.68	600.52	346.64	455.79	542.65	592.25	697.46	909.77
Abl1		NM_009594.4	NM_009594.4:1378	Endogenous	mRNA	100			668.38	644.9	635.67	583.49	787.24	937.31	663.33	665.85	692.08	600.69	632.19	691.42
Ada		NM_007398.3	NM_007398.3:795	Endogenous	mRNA	100			111.22	131.78	138.23	148.67	179.81	151.06	130.53	167.45	207.43	194.25	272.27	231.41
Adora2a		NM_009630.2	NM_009630.2:2306	Endogenous	mRNA	100			19.75	26.17	23.64	25.71	22.36	30.95	12.84	46.57	28.51	27.45	48.49	44.79
Aicda		NM_009645.2	NM_009645.2:552	Endogenous	mRNA	100			10.39	11.22	8.18	12.3	8.38	8.67	19.26	7.93	10.81	9.5	5.59	10.26
Aire		NM_009646.1	NM_009646.1:656	Endogenous	mRNA	100			24.95	11.22	10.91	20.12	19.56	11.14	26.75	14.86	22.61	10.56	17.72	10.26
Akt3		NM_011785.3	NM_011785.3:2494	Endogenous	mRNA	100			1794.12	1573	1679.67	1764.99	1376.98	1017.79	1830.58	1569.5	1623.05	1501.21	1433.14	1531.21
Alcam		NM_009655.1	NM_009655.1:2605	Endogenous	mRNA	100			148.64	153.28	207.34	212.38	204.03	236.49	194.72	177.36	216.28	205.86	296.51	224.88
Ambp		NM_007443.3	NM_007443.3:410	Endogenous	mRNA	100			24.95	25.24	18.19	12.3	15.84	13.62	22.47	19.82	29.49	21.11	21.45	14
Amica1		NM_001005421.4	NM_001005421.4:1002	Endogenous	mRNA	100			349.26	331.8	413.78	317.45	635.38	508.89	314.55	554.87	557.4	464.51	554.79	646.63
Angpt1		NM_009640.3	NM_009640.3:1350	Endogenous	mRNA	100			1.04	10.28	10	4.47	11.18	8.67	5.35	19.82	13.76	22.17	18.65	14
Angpt2		NM_007426.3	NM_007426.3:2020	Endogenous	mRNA	100			894.98	457.97	421.96	490.71	429.49	294.69	585.23	402.28	406.99	406.45	425.19	337.78
Anp32b		NM_130889.2	NM_130889.2:480	Endogenous	mRNA	100			9149.38	10790.4	10933.8	9623.07	10821.1	13264.7	8810.53	9764.77	10239.6	8876.35	9069.71	8959.57
Anxa1		NM_010730.2	NM_010730.2:400	Endogenous	mRNA	100			7827.18	8478.11	8350.16	7483.61	7716.84	7474.92	7518.1	8176.44	7550.95	6848.35	6598.78	7203.49
Apoe		NM_009696.3	NM_009696.3:129	Endogenous	mRNA	100			10115	9169.74	12357	6740.28	11779.8	7489.78	5991.37	12514.4	12037.7	12686.4	12929	17982.6
App		NM_007471.2	NM_007471.2:511	Endogenous	mRNA	100			4366.8	4112.41	4740.73	4483.46	4953.57	4934.17	4295.6	4727.32	4934.02	4815.06	5372.64	5207.6
Arg1		NM_007482.3	NM_007482.3:626	Endogenous	mRNA	100			3412.57	1836.57	1435.95	2458.02	797.49	895.21	2506.75	417.15	2614.96	4108.8	2267.66	1564.8
Arg2		NM_009705.2	NM_009705.2:249	Endogenous	mRNA	100			172.55	91.59	98.22	111.78	83.85	44.57	147.64	88.19	101.26	196.36	115.62	171.69
Atf1		NM_007497.3	NM_007497.3:1216	Endogenous	mRNA	100			488.55	439.28	424.69	472.83	398.75	398.7	448.28	416.15	436.48	384.28	391.62	375.1
Atf2		NM_001284371.1	NM_001284371.1:1392	Endogenous	mRNA	100			965.66	934.64	923.96	947.89	932.58	948.45	1043.14	823.39	842.49	881.51	855.97	906.03
Atg10		NM_025770.3	NM_025770.3:46	Endogenous	mRNA	100			299.37	231.79	243.72	222.44	189.12	141.15	276.03	228.88	260.51	258.65	245.23	219.28
Atg12		NM_026217.1	NM_026217.1:1800	Endogenous	mRNA	100			792.07	829.96	772.08	851.76	767.68	812.25	836.65	723.32	789.4	800.22	734.75	702.62
Atg16l1		NM_001205391.1	NM_001205391.1:280	Endogenous	mRNA	100			770.24	599.1	668.41	676.26	519.86	382.6	718.96	642.07	619.33	634.48	644.31	592.51
Atg5		NM_053069.5	NM_053069.5:2142	Endogenous	mRNA	100			216.21	222.44	245.54	212.38	243.16	304.59	180.81	241.77	247.73	235.42	236.84	267.8
Atg7		NM_028835.1	NM_028835.1:855	Endogenous	mRNA	100			364.85	361.71	342.85	422.53	327.01	308.31	450.42	361.66	355.87	367.38	358.05	363.91
Atm		NM_007499.2	NM_007499.2:5543	Endogenous	mRNA	100			491.67	553.31	577.47	580.13	680.1	681	508.2	626.21	645.88	584.86	641.51	720.35
Axl		NM_009465.3	NM_009465.3:3820	Endogenous	mRNA	100			8338.6	8207.06	8277.4	7627.81	8163.1	8891.4	7656.12	7172.72	7322.88	7611.62	7328.87	7206.29
Batf		NM_016767.2	NM_016767.2:750	Endogenous	mRNA	100			44.7	67.29	94.58	61.48	93.16	100.29	53.49	84.22	99.29	81.29	107.23	103.57
Bax		NM_007527.3	NM_007527.3:735	Endogenous	mRNA	100			453.21	457.04	420.15	456.06	475.14	578.23	409.77	462.72	418.79	413.84	459.69	430.16
Bcl10		NM_009740.1	NM_009740.1:1168	Endogenous	mRNA	100			1285.82	1544.02	1445.04	1228.45	1351.82	1545.25	1203.62	1337.64	1281.92	1207.72	1265.3	1176.63
Bcl2		NM_009741.3	NM_009741.3:1844	Endogenous	mRNA	100			295.21	338.34	381.95	301.8	422.97	383.84	325.25	370.58	385.36	298.76	368.31	429.22
Bcl2l1		NM_009743.4	NM_009743.4:200	Endogenous	mRNA	100			1410.56	1288.87	1269.53	1545.91	1460.82	1470.96	1384.44	1084.97	1175.75	1531.82	1271.83	1386.58
Bcl6		NM_009744.3	NM_009744.3:185	Endogenous	mRNA	100			253.63	229.92	222.8	228.03	257.13	219.16	303.85	229.88	203.5	301.93	248.03	280.86
Bid		NM_007544.3	NM_007544.3:1307	Endogenous	mRNA	100			596.65	717.8	657.5	739.98	694.08	734.24	615.19	779.79	772.69	661.93	703.05	767.94
Birc5		NM_009689.2	NM_009689.2:237	Endogenous	mRNA	100			613.28	799.12	817.55	629.32	894.38	1265.42	575.6	758	838.56	562.69	690	729.68
Blk		NM_007549.2	NM_007549.2:2198	Endogenous	mRNA	100			3.12	1.87	3.64	8.94	9.32	6.19	6.42	4.95	6.88	5.28	4.66	15.86
Blnk		NM_008528.4	NM_008528.4:1546	Endogenous	mRNA	100			199.58	207.49	204.62	259.33	181.67	252.59	211.84	291.31	185.8	219.59	204.2	272.46
Bmi1		NM_007552.4	NM_007552.4:3354	Endogenous	mRNA	100			551.96	584.15	578.38	503.01	528.24	423.46	561.69	477.59	520.04	481.4	492.32	495.47
Bst1		NM_009763.3	NM_009763.3:854	Endogenous	mRNA	100			260.91	419.65	486.53	751.16	627	620.33	416.19	553.88	725.5	772.77	1140.36	906.97
Bst2		NM_198095.2	NM_198095.2:468	Endogenous	mRNA	100			4701.5	6387.32	6173.95	11473	6884.88	6547.52	7266.68	7031.03	8524.18	9192	10196.1	11116
Btk		NM_013482.2	NM_013482.2:2255	Endogenous	mRNA	100			107.06	160.76	196.43	136.37	220.8	210.49	88.8	235.82	229.05	165.75	221.92	257.53
Btla		NM_001037719.2	NM_001037719.2:24	Endogenous	mRNA	100			19.75	57.01	48.2	24.59	44.72	48.29	34.24	51.52	63.9	47.51	53.15	67.18
C1qa		NM_007572.2	NM_007572.2:566	Endogenous	mRNA	100			2580.99	3623.59	4637.06	3165.59	4746.75	4400.51	2174.01	4528.16	4771.81	3500.71	5078	5632.16
C1qb		NM_009777.2	NM_009777.2:865	Endogenous	mRNA	100			3671.39	5542.41	6802.35	4800.91	6526.2	5074.08	3281.35	6603.97	6780.22	5148.66	7438.9	8461.3
C1qbp		NM_007573.2	NM_007573.2:630	Endogenous	mRNA	100			2615.3	2875.88	2943.74	2718.47	2876.93	3600.64	2714.31	2567.28	2676.9	2436.56	2594.01	2332.74
C1ra		NM_023143.3	NM_023143.3:1923	Endogenous	mRNA	100			1366.9	2162.75	1686.95	2645.81	2106.46	1916.71	2059.53	1752.8	1974.98	2489.35	2846.7	2958.84
C1s1		NM_144938.2	NM_144938.2:2490	Endogenous	mRNA	100			2193.27	3069.35	2228.95	4343.74	2664.51	2119.77	3707.16	2619.79	2806.66	3924.05	4719.94	4949.13
C2		NM_013484.2	NM_013484.2:2359	Endogenous	mRNA	100			50.93	69.16	117.31	95.01	128.57	131.25	100.57	139.71	168.1	201.64	214.46	230.47
C3		NM_009778.2	NM_009778.2:285	Endogenous	mRNA	100			598.73	694.44	1009.44	1495.61	1294.99	916.26	1142.64	927.43	1565.04	2626.59	2395.4	2319.67
C3ar1		NM_009779.2	NM_009779.2:555	Endogenous	mRNA	100			1115.35	1362.7	1740.6	1330.17	1847.46	2522.18	1060.26	1674.53	1834.41	1758.8	2152.97	2404.58
C4b		NM_009780.2	NM_009780.2:491	Endogenous	mRNA	100			415.79	686.02	1104.93	1338	1687.22	1339.72	1022.81	1241.53	1514.91	1794.7	2361.84	2570.67
C5ar1		NM_007577.3	NM_007577.3:595	Endogenous	mRNA	100			809.74	795.38	853.02	803.69	802.15	865.49	637.65	611.35	860.18	931.13	1112.39	725.95
C6		NM_016704.2	NM_016704.2:170	Endogenous	mRNA	100			76.92	130.85	151.87	90.54	261.79	151.06	82.38	251.67	324.41	190.03	287.19	247.27
C7		XM_356827.6	XM_356827.6:215	Endogenous	mRNA	100			11.43	8.41	6.37	3.35	7.45	9.91	5.35	6.94	15.73	10.56	9.32	3.73
C8a		NM_146148.2	NM_146148.2:1022	Endogenous	mRNA	100			7.28	5.61	2.73	2.24	6.52	4.95	4.28	3.96	5.9	1.06	6.53	3.73
C8b		NM_133882.2	NM_133882.2:1200	Endogenous	mRNA	100			11.43	12.15	11.82	13.41	10.25	18.57	20.33	16.84	15.73	29.56	20.51	16.8
C8g		NM_027062.1	NM_027062.1:770	Endogenous	mRNA	100			14.55	23.37	17.28	21.24	17.7	14.86	10.7	17.84	15.73	13.72	24.24	17.73
C9		NM_013485.1	NM_013485.1:226	Endogenous	mRNA	100			8.32	13.08	4.55	5.59	6.52	7.43	16.05	6.94	5.9	9.5	11.19	5.6
CD209e		NM_130905.2	NM_130905.2:696	Endogenous	mRNA	100			6.24	12.15	11.82	6.71	22.36	18.57	12.84	25.76	15.73	19	35.43	15.86
Camp		NM_009921.2	NM_009921.2:355	Endogenous	mRNA	100			7.28	8.41	3.64	6.71	10.25	9.91	17.12	13.87	13.76	11.61	13.05	14
Card11		NM_175362.2	NM_175362.2:545	Endogenous	mRNA	100			24.95	74.77	84.57	67.07	96.89	139.91	58.84	111.97	142.54	61.23	110.96	142.76
Card9		NM_001037747.1	NM_001037747.1:210	Endogenous	mRNA	100			19.75	25.24	25.46	22.36	39.13	40.86	14.98	25.76	28.51	24.28	37.3	36.39
Casp1		NM_009807.2	NM_009807.2:259	Endogenous	mRNA	100			632	1058.95	923.96	1425.18	1238.16	1260.47	981.09	1340.61	1369.41	1220.39	1474.17	1794.34
Casp3		NM_009810.2	NM_009810.2:630	Endogenous	mRNA	100			1571.67	1557.11	1495.97	1502.31	1463.62	1581.16	1385.51	1797.39	1768.54	1415.7	1549.69	1567.6
Casp8		NM_009812.2	NM_009812.2:1463	Endogenous	mRNA	100			722.43	764.53	904.86	701.97	833.83	823.39	600.21	837.26	859.2	744.27	802.82	805.26
Ccl1		NM_011329.2	NM_011329.2:145	Endogenous	mRNA	100			19.75	28.04	36.38	20.12	38.2	37.15	25.68	57.47	40.31	35.89	45.69	56.92
Ccl11		NM_011330.3	NM_011330.3:430	Endogenous	mRNA	100			41.58	64.49	253.72	174.38	253.41	210.49	118.76	185.29	298.85	368.44	404.67	307.92
Ccl12		NM_011331.2	NM_011331.2:56	Endogenous	mRNA	100			1247.36	2701.11	2381.73	1200.51	1386.29	2114.82	939.36	1484.28	1837.35	1614.17	1757.62	1142.11
Ccl17		NM_011332.2	NM_011332.2:247	Endogenous	mRNA	100			24.95	21.5	24.55	22.36	24.22	24.76	14.98	34.68	18.68	23.23	17.72	20.53
Ccl19		NM_011888.2	NM_011888.2:465	Endogenous	mRNA	100			8.32	9.35	18.19	11.18	13.97	17.33	7.49	12.88	10.81	13.72	17.72	25.19
Ccl2		NM_011333.3	NM_011333.3:415	Endogenous	mRNA	100			4337.69	8347.26	6524.98	8670.71	4586.5	7374.63	6518.83	5074.11	6804.8	8659.93	9393.27	8165.51
Ccl20		NM_016960.1	NM_016960.1:120	Endogenous	mRNA	100			14.55	5.61	6.37	14.53	4.66	14.86	9.63	11.89	5.9	8.45	11.19	8.4
Ccl21a		NM_011124.4	NM_011124.4:170	Endogenous	mRNA	100			11.43	13.08	7.28	12.3	15.84	54.48	10.7	26.75	17.7	9.5	13.05	51.32
Ccl22		NM_009137.2	NM_009137.2:1096	Endogenous	mRNA	100			53.01	61.69	108.22	53.65	61.49	56.96	102.71	90.17	126.82	91.85	74.59	56.92
Ccl24		NM_019577.4	NM_019577.4:335	Endogenous	mRNA	100			86.28	35.52	63.66	31.3	55.9	38.38	23.54	44.59	57.02	57.01	106.3	38.26
Ccl25		NM_009138.3	NM_009138.3:316	Endogenous	mRNA	100			47.82	52.34	51.84	50.3	62.42	68.1	58.84	54.5	63.9	40.12	60.61	69.98
Ccl26		NM_001013412.2	NM_001013412.2:140	Endogenous	mRNA	100			6.24	5.61	5.46	4.47	6.52	3.71	8.56	9.91	10.81	7.39	7.46	8.4
Ccl27a		NM_001048179.1	NM_001048179.1:265	Endogenous	mRNA	100			22.87	16.82	11.82	20.12	20.5	54.48	8.56	31.71	8.85	12.67	23.31	32.66
Ccl28		NM_020279.3	NM_020279.3:234	Endogenous	mRNA	100			18.71	13.08	8.18	16.77	6.52	13.62	11.77	18.83	11.8	11.61	15.85	14
Ccl3		NM_011337.1	NM_011337.1:60	Endogenous	mRNA	100			188.14	178.52	170.97	321.92	109.93	206.78	276.03	121.87	294.92	495.12	305.84	520.67
Ccl4		NM_013652.1	NM_013652.1:140	Endogenous	mRNA	100			67.57	85.05	61.84	101.72	48.45	100.29	92.01	54.5	97.32	122.46	108.16	167.02
Ccl5		NM_013653.3	NM_013653.3:240	Endogenous	mRNA	100			81.08	155.15	276.46	415.82	291.61	252.59	162.62	279.42	426.65	777	492.32	1059.99
Ccl6		NM_009139.2	NM_009139.2:825	Endogenous	mRNA	100			538.44	438.35	906.68	846.17	812.4	554.71	597	398.32	883.78	907.9	1722.19	297.66
Ccl7		NM_013654.2	NM_013654.2:215	Endogenous	mRNA	100			586.26	1174.84	1171.31	974.71	758.36	1277.81	678.31	761.96	1048.93	1046.2	1304.46	1023.6
Ccl8		NM_021443.2	NM_021443.2:150	Endogenous	mRNA	100			786.88	3269.37	5387.31	5326.28	5379.34	4693.96	2945.4	5255.44	8120.14	8744.39	10171.8	8482.76
Ccl9		NM_011338.2	NM_011338.2:1125	Endogenous	mRNA	100			1746.3	2313.23	3432.09	2962.15	2908.61	2832.97	2149.41	1797.39	2927.58	2911.63	4987.55	1714.09
Ccnd3		NM_007632.2	NM_007632.2:1311	Endogenous	mRNA	100			533.25	591.63	540.19	675.15	588.8	589.38	532.8	576.67	536.76	562.69	595.82	659.7
Ccr1		NM_009912.4	NM_009912.4:1526	Endogenous	mRNA	100			448.01	458.91	491.99	377.81	579.49	533.66	365.9	491.46	501.36	457.12	525.89	455.35
Ccr2		NM_009915.2	NM_009915.2:2965	Endogenous	mRNA	100			607.05	1146.8	2228.04	909.88	2112.05	1591.07	703.99	2169.95	2261.06	980.75	1824.76	1539.61
Ccr3		NM_009914.4	NM_009914.4:664	Endogenous	mRNA	100			11.43	14.02	15.46	29.06	18.63	13.62	16.05	34.68	34.41	39.06	38.23	18.66
Ccr4		NM_009916.2	NM_009916.2:394	Endogenous	mRNA	100			12.47	16.82	14.55	8.94	12.11	9.91	6.42	11.89	15.73	7.39	17.72	16.8
Ccr5		NM_009917.5	NM_009917.5:1340	Endogenous	mRNA	100			364.85	612.19	775.72	699.74	862.71	933.59	514.62	827.35	940.8	726.32	969.72	1188.76
Ccr6		NM_001190333.1	NM_001190333.1:660	Endogenous	mRNA	100			16.63	16.82	10	12.3	13.04	17.33	10.7	16.84	21.63	10.56	18.65	23.33
Ccr7		NM_007719.2	NM_007719.2:755	Endogenous	mRNA	100			45.74	43.93	95.49	39.12	43.79	47.05	75.96	77.29	98.31	79.18	68.07	60.65
Ccr8		NM_007720.2	NM_007720.2:426	Endogenous	mRNA	100			32.22	26.17	24.55	21.24	23.29	23.53	39.59	29.73	37.36	30.62	30.77	38.26
Ccr9		NM_009913.6	NM_009913.6:820	Endogenous	mRNA	100			19.75	45.8	58.2	17.88	31.68	53.24	31.03	94.13	91.43	33.78	27.97	55.05
Ccrl2		NM_017466.4	NM_017466.4:655	Endogenous	mRNA	100			107.06	100.01	79.12	164.32	93.16	82.96	177.6	106.02	131.73	216.42	139.86	181.95
Cd14		NM_009841.3	NM_009841.3:235	Endogenous	mRNA	100			1042.58	967.35	913.95	841.7	643.77	638.9	971.46	770.88	776.62	808.67	877.41	639.17
Cd160		NM_001163496.1	NM_001163496.1:416	Endogenous	mRNA	100			21.83	28.04	29.1	34.65	28.88	37.15	28.89	46.57	55.05	34.84	43.82	70.92
Cd163		NM_053094.2	NM_053094.2:3225	Endogenous	mRNA	100			63.41	87.86	304.65	150.9	260.86	194.39	101.64	163.49	155.32	209.03	472.74	107.31
Cd164		NM_016898.2	NM_016898.2:688	Endogenous	mRNA	100			1929.25	2014.15	2276.24	1881.24	2140.93	2128.44	1901.19	1990.61	2336.75	1839.03	2135.26	1999.62
Cd180		NM_008533.2	NM_008533.2:860	Endogenous	mRNA	100			146.56	403.76	443.79	537.66	567.37	804.82	270.68	575.68	662.59	564.8	812.14	967.62
Cd19		NM_009844.2	NM_009844.2:1118	Endogenous	mRNA	100			5.2	7.48	10	7.82	12.11	8.67	14.98	17.84	14.75	12.67	13.05	14
Cd1d1		NM_007639.3	NM_007639.3:1340	Endogenous	mRNA	100			36.38	68.23	92.76	62.6	136.02	87.91	43.87	119.89	146.48	131.96	239.63	181.02
Cd1d2		NM_007640.2	NM_007640.2:438	Endogenous	mRNA	100			15.59	16.82	17.28	17.88	17.7	19.81	20.33	31.71	28.51	15.84	17.72	23.33
Cd2		XM_006500959.1	XM_006500959.1:82	Endogenous	mRNA	100			8.32	23.37	28.19	23.47	30.74	29.72	9.63	27.74	46.2	39.06	31.7	71.85
Cd200		NM_010818.3	NM_010818.3:686	Endogenous	mRNA	100			165.28	114.96	120.04	107.31	156.52	110.2	126.25	176.37	154.34	149.91	193.94	146.5
Cd200r1		NM_021325.3	NM_021325.3:1090	Endogenous	mRNA	100			111.22	173.84	206.43	164.32	206.83	193.16	155.13	197.18	229.05	212.2	311.43	262.2
Cd207		NM_144943.3	NM_144943.3:605	Endogenous	mRNA	100			16.63	16.82	14.55	8.94	7.45	16.1	10.7	13.87	14.75	12.67	11.19	21.46
Cd22		NM_001043317.2	NM_001043317.2:865	Endogenous	mRNA	100			13.51	24.3	17.28	15.65	16.77	43.34	10.7	19.82	25.56	27.45	31.7	46.65
Cd244		NM_018729.2	NM_018729.2:262	Endogenous	mRNA	100			17.67	24.3	10.91	23.47	16.77	24.76	29.96	24.77	25.56	21.11	26.11	17.73
Cd247		NM_001113391.2	NM_001113391.2:215	Endogenous	mRNA	100			28.07	50.47	42.74	73.77	72.67	78.01	62.05	78.28	112.07	92.9	84.85	173.56
Cd27		NM_001033126.2	NM_001033126.2:235	Endogenous	mRNA	100			19.75	30.84	29.1	29.06	36.33	37.15	38.52	40.62	55.05	39.06	33.57	85.84
Cd274		NM_021893.2	NM_021893.2:515	Endogenous	mRNA	100			714.11	601.91	550.19	1487.78	992.21	975.69	1190.79	954.18	1127.58	2152.58	1896.56	2271.15
Cd276		NM_133983.4	NM_133983.4:1278	Endogenous	mRNA	100			216.21	196.27	272.82	226.91	224.53	173.35	187.23	233.84	238.89	202.69	234.04	202.48
Cd28		NM_007642.4	NM_007642.4:3304	Endogenous	mRNA	100			49.89	37.39	30.01	44.71	27.95	27.24	53.49	38.64	38.34	25.34	45.69	34.52
Cd33		NM_001111058.1	NM_001111058.1:405	Endogenous	mRNA	100			176.71	172.91	261.91	125.19	319.56	163.44	138.02	293.29	239.87	160.47	160.38	189.42
Cd34		NM_001111059.1	NM_001111059.1:560	Endogenous	mRNA	100			11751.2	15781.4	14806.9	13430.3	10326.4	10012	12148.6	12426.2	12382.7	10760.8	11437.1	9628.6
Cd36		NM_007643.3	NM_007643.3:1520	Endogenous	mRNA	100			241.16	409.37	652.95	878.58	817.99	418.51	453.63	629.19	862.15	806.56	1652.26	824.86
Cd37		NM_007645.4	NM_007645.4:180	Endogenous	mRNA	100			104.99	187.86	248.27	212.38	235.71	272.4	127.32	229.88	302.79	287.15	357.12	396.57
Cd38		NM_007646.4	NM_007646.4:1490	Endogenous	mRNA	100			246.35	269.18	271	291.74	542.22	377.65	285.66	381.47	457.13	515.18	593.02	697.02
Cd3d		NM_013487.2	NM_013487.2:289	Endogenous	mRNA	100			70.68	123.37	127.32	174.38	141.61	170.87	186.16	215.01	213.33	192.14	244.3	426.42
Cd3e		NM_007648.4	NM_007648.4:380	Endogenous	mRNA	100			54.05	100.01	94.58	134.13	116.46	96.58	116.62	197.18	174	193.19	196.74	316.32
Cd3eap		NM_145822.2	NM_145822.2:1858	Endogenous	mRNA	100			79	99.07	102.76	96.13	133.23	168.39	84.52	118.9	118.95	85.51	72.73	100.77
Cd3g		NM_009850.2	NM_009850.2:430	Endogenous	mRNA	100			104.99	188.8	180.06	255.97	296.26	257.54	251.42	328.96	334.24	367.38	345.93	748.34
Cd4		NM_013488.2	NM_013488.2:950	Endogenous	mRNA	100			27.03	29.91	35.47	24.59	40.06	56.96	28.89	76.29	62.92	39.06	48.49	76.51
Cd40		NM_011611.2	NM_011611.2:1425	Endogenous	mRNA	100			49.89	59.82	69.11	88.31	96.89	90.39	75.96	137.73	126.82	93.96	139.86	159.56
Cd40lg		NM_011616.2	NM_011616.2:600	Endogenous	mRNA	100			13.51	19.63	13.64	17.88	13.04	18.57	23.54	18.83	23.59	21.11	17.72	16.8
Cd44		NM_009851.2	NM_009851.2:112	Endogenous	mRNA	100			21.83	17.76	25.46	16.77	24.22	26	25.68	17.84	33.42	25.34	24.24	17.73
Cd46		NM_010778.3	NM_010778.3:115	Endogenous	mRNA	95.83			3.12	3.74	6.37	7.82	1	6.19	5.35	1.98	6.88	2.11	5.59	4.67
Cd47		NM_010581.3	NM_010581.3:165	Endogenous	mRNA	100			4676.56	4857.32	4253.29	4992.06	4228.75	3978.29	4987.82	4407.27	4702.02	4562.75	4755.38	4616.02
Cd48		NM_007649.4	NM_007649.4:370	Endogenous	mRNA	100			141.37	258.89	353.76	295.1	318.62	288.5	201.14	396.34	414.85	306.15	450.36	459.08
Cd5		NM_007650.3	NM_007650.3:1395	Endogenous	mRNA	100			20.79	21.5	22.74	27.94	38.2	32.19	19.26	46.57	57.02	29.56	35.43	75.58
Cd53		NM_007651.3	NM_007651.3:2300	Endogenous	mRNA	100			64.45	60.75	67.3	63.71	72.67	35.91	74.89	89.18	102.24	101.35	112.82	96.11
Cd55		NM_010016.2	NM_010016.2:1058	Endogenous	mRNA	100			22.87	42.06	68.21	121.84	68.01	71.81	48.14	95.12	105.19	147.8	167.84	73.71
Cd59b		NM_181858.1	NM_181858.1:322	Endogenous	mRNA	100			20.79	20.56	7.28	22.36	12.11	23.53	27.82	21.8	15.73	14.78	13.05	10.26
Cd6		NM_001037801.2	NM_001037801.2:1315	Endogenous	mRNA	100			25.99	25.24	33.65	30.18	30.74	56.96	28.89	54.5	77.66	36.95	63.41	128.77
Cd63		NM_001042580.1	NM_001042580.1:220	Endogenous	mRNA	100			10912.3	10262.3	9623.32	10448	8664.33	9858.42	10069.8	8725.37	8890.87	9833.87	8772.27	9148.06
Cd68		NM_009853.1	NM_009853.1:636	Endogenous	mRNA	100			1278.54	1487.01	1801.53	1876.77	1803.67	2081.39	1463.61	1533.83	1905.19	2229.64	2567.9	2427.91
Cd69		NM_001033122.3	NM_001033122.3:1370	Endogenous	mRNA	100			46.78	89.73	93.67	116.25	129.5	117.63	101.64	131.78	116	105.57	138	182.89
Cd7		NM_009854.1	NM_009854.1:234	Endogenous	mRNA	100			23.91	44.86	64.57	39.12	69.87	58.19	25.68	65.4	80.61	52.79	57.81	84.91
Cd70		NM_011617.1	NM_011617.1:650	Endogenous	mRNA	100			25.99	23.37	19.1	14.53	13.97	17.33	25.68	11.89	17.7	15.84	17.72	27.99
Cd74		NM_001042605.1	NM_001042605.1:391	Endogenous	mRNA	100			11642	10882.9	15417.1	12276.7	20504.7	17120.4	12662.1	22366.3	22269.5	16793.1	20747.4	43764.9
Cd79a		NM_007655.3	NM_007655.3:1175	Endogenous	mRNA	100			10.39	5.61	10	13.41	6.52	16.1	10.7	6.94	7.86	5.28	10.26	9.33
Cd79b		NM_008339.2	NM_008339.2:330	Endogenous	mRNA	100			27.03	13.08	55.47	24.59	28.88	37.15	19.26	39.63	33.42	27.45	20.51	45.72
Cd80		NM_009855.2	NM_009855.2:210	Endogenous	mRNA	100			487.51	430.87	414.69	505.24	391.29	406.12	536.01	413.18	410.92	479.29	416.79	436.69
Cd81		NM_133655.2	NM_133655.2:575	Endogenous	mRNA	100			5003.99	5802.24	5651.04	5015.53	5419.4	6278.83	4594.1	5455.59	5281.04	4426.56	4608.05	4918.34
Cd83		NM_009856.2	NM_009856.2:1624	Endogenous	mRNA	100			186.06	158.89	231.9	154.26	207.76	142.39	172.25	237.8	204.48	160.47	212.59	246.34
Cd84		NM_001252472.1	NM_001252472.1:188	Endogenous	mRNA	100			254.67	328.99	377.4	397.93	443.46	414.79	342.36	434.98	520.04	550.02	588.36	655.97
Cd86		NM_019388.3	NM_019388.3:251	Endogenous	mRNA	100			294.17	274.78	273.73	273.86	371.73	342.98	284.59	345.8	360.79	336.77	420.52	441.35
Cd8a		NM_001081110.2	NM_001081110.2:355	Endogenous	mRNA	100			58.21	100.01	81.85	130.78	182.6	163.44	126.25	172.41	172.04	171.02	186.49	455.35
Cd8b1		NM_009858.2	NM_009858.2:1075	Endogenous	mRNA	100			11.43	27.1	22.74	33.53	35.4	38.38	41.73	47.56	45.22	53.84	43.82	105.44
Cd9		NM_007657.3	NM_007657.3:620	Endogenous	mRNA	100			10051.6	8885.61	8325.6	9384.98	5640.2	4375.74	8721.73	8070.42	6949.31	6684.71	6478.5	6173.35
Cd96		NM_032465.2	NM_032465.2:34	Endogenous	mRNA	100			17.67	21.5	14.55	14.53	10.25	13.62	17.12	20.81	18.68	16.89	16.78	25.19
Cd97		NM_011925.1	NM_011925.1:1975	Endogenous	mRNA	100			170.47	203.75	308.29	190.02	378.25	309.55	200.07	380.48	351.94	325.16	455.02	474.94
Cd99		NM_025584.2	NM_025584.2:716	Endogenous	mRNA	100			1228.65	1511.31	1405.94	1193.8	1690.94	2603.9	1115.89	1449.6	1390.06	1208.78	1309.13	1323.13
Cdh1		NM_009864.2	NM_009864.2:1610	Endogenous	mRNA	100			29.11	40.19	40.01	31.3	64.28	113.91	44.94	92.15	58.98	47.51	75.53	69.05
Cdh5		NM_009868.3	NM_009868.3:1615	Endogenous	mRNA	100			515.58	339.27	469.25	272.74	555.26	245.16	293.15	462.72	433.53	425.45	376.7	292.99
Cdk1		NM_007659.3	NM_007659.3:2538	Endogenous	mRNA	100			34.3	47.67	45.47	43.59	35.4	38.38	27.82	37.65	41.29	30.62	34.5	46.65
Cdkn1a		NM_007669.4	NM_007669.4:1670	Endogenous	mRNA	100			2677.66	2028.17	1967.95	2586.57	1914.54	2638.57	2585.92	1953.94	1701.69	2183.19	2127.8	2089.2
Ceacam1		NM_001039185.1	NM_001039185.1:294	Endogenous	mRNA	100			429.3	300.95	228.26	361.05	264.59	211.73	417.26	320.04	234.95	382.16	298.38	243.54
Cebpb		NM_009883.3	NM_009883.3:1147	Endogenous	mRNA	100			2988.46	2113.22	2263.51	2996.8	2031.93	2019.48	3309.16	1839.01	2013.32	3057.32	2417.78	2335.54
Cfb		NM_008198.2	NM_008198.2:1685	Endogenous	mRNA	100			181.91	433.67	612.94	681.85	710.85	588.14	322.04	668.82	684.22	780.16	934.29	1033.87
Cfd		NM_013459.1	NM_013459.1:526	Endogenous	mRNA	100			18.71	18.69	309.2	17.88	756.5	204.3	8.56	323.02	429.6	47.51	2244.35	377.9
Cfh		NM_009888.3	NM_009888.3:807	Endogenous	mRNA	100			137.21	215.9	439.24	234.74	479.8	286.02	167.97	377.51	476.79	413.84	690.93	355.51
Cfi		NM_007686.2	NM_007686.2:421	Endogenous	mRNA	100			18.71	10.28	16.37	6.71	13.04	17.33	13.91	19.82	17.7	23.23	13.05	15.86
Cfp		NM_008823.3	NM_008823.3:1107	Endogenous	mRNA	100			633.03	906.6	1381.39	1159.15	1317.35	1272.85	792.79	1216.76	1551.28	1261.57	1864.85	1611.45
Chil3		NM_009892.2	NM_009892.2:823	Endogenous	mRNA	100			19.75	23.37	19.1	26.83	24.22	30.95	23.54	18.83	31.46	74.95	40.09	27.99
Chit1		NM_027979.1	NM_027979.1:335	Endogenous	mRNA	100			15.59	7.48	8.18	5.59	11.18	43.34	12.84	21.8	6.88	7.39	10.26	19.59
Chuk		NM_001162410.1	NM_001162410.1:222	Endogenous	mRNA	100			1666.26	1369.25	1403.21	1447.54	1251.2	1245.61	1455.05	1348.54	1318.29	1389.31	1307.26	1371.65
Ciita		NM_007575.2	NM_007575.2:1358	Endogenous	mRNA	100			49.89	51.41	80.03	79.36	158.38	139.91	56.7	187.27	165.16	117.18	164.11	402.16
Cklf		NM_029295.2	NM_029295.2:54	Endogenous	mRNA	100			99.79	116.83	101.85	86.07	114.59	128.77	102.71	121.87	101.26	93.96	103.5	107.31
Clec4a2		NM_001170332.1	NM_001170332.1:923	Endogenous	mRNA	100			71.72	236.46	365.58	224.68	291.61	222.87	172.25	302.21	307.7	199.53	287.19	329.38
Clec4n		NM_001190320.1	NM_001190320.1:441	Endogenous	mRNA	100			293.13	647.7	749.35	465	692.21	562.14	511.41	627.2	689.13	573.25	708.64	516
Clec5a		NM_001038604.1	NM_001038604.1:605	Endogenous	mRNA	100			261.95	308.43	275.55	282.8	327.01	298.4	300.64	309.14	365.7	331.49	420.52	334.05
Clec7a		NM_020008.2	NM_020008.2:1008	Endogenous	mRNA	100			372.13	323.39	356.49	491.83	582.28	398.7	527.45	511.28	447.3	608.08	592.09	482.41
Clu		NM_013492.2	NM_013492.2:354	Endogenous	mRNA	100			576.9	768.27	851.2	810.4	602.78	297.16	788.51	641.08	670.45	611.25	738.48	693.29
Cma1		NM_010780.2	NM_010780.2:860	Endogenous	mRNA	100			68.6	587.89	246.45	244.8	258.07	822.15	182.95	542.98	369.63	268.15	371.11	625.17
Cmah		NM_001111110.2	NM_001111110.2:664	Endogenous	mRNA	100			13.51	17.76	106.4	54.77	81.05	43.34	43.87	104.04	72.75	76.01	159.44	74.65
Cmklr1		NM_008153.3	NM_008153.3:445	Endogenous	mRNA	100			186.06	279.46	340.12	243.68	472.35	402.41	200.07	424.08	448.28	351.55	510.97	503.87
Cmpk2		NM_020557.4	NM_020557.4:1600	Endogenous	mRNA	100			301.45	480.4	466.52	757.86	414.58	432.13	371.25	558.84	685.2	660.87	671.35	743.68
Col1a1		NM_007742.3	NM_007742.3:215	Endogenous	mRNA	100			1167.32	2103.87	5241.81	4416.39	4675.94	5082.75	2014.6	4816.49	4761	11876.7	9203.98	6006.33
Col3a1		NM_009930.1	NM_009930.1:4370	Endogenous	mRNA	100			1665.22	2774.01	12669.8	10173	10977.6	7354.82	4139.4	10582.2	10654.5	20000.3	23189.5	11395
Col4a1		NM_009931.2	NM_009931.2:4116	Endogenous	mRNA	100			1830.5	1436.54	2099.82	1174.8	2317.94	1617.07	1293.49	1818.2	1823.59	1691.24	1901.22	1510.68
Colec12		NM_130449.2	NM_130449.2:736	Endogenous	mRNA	100			191.26	366.38	505.63	425.88	467.69	416.03	274.96	412.19	551.5	550.02	682.54	437.62
Cr2		NM_007758.2	NM_007758.2:1650	Endogenous	mRNA	100			8.32	16.82	9.09	6.71	14.91	23.53	23.54	14.86	14.75	15.84	16.78	25.19
Creb1		NM_001037726.1	NM_001037726.1:2734	Endogenous	mRNA	100			825.34	788.84	818.46	715.39	776.06	736.72	770.32	793.67	834.62	736.88	733.82	752.07
Creb5		NM_172728.2	NM_172728.2:2415	Endogenous	mRNA	100			294.17	300.02	251.91	288.39	296.26	299.64	340.22	304.19	278.21	304.04	358.05	353.64
Crebbp		NM_001025432.1	NM_001025432.1:3770	Endogenous	mRNA	100			992.69	1067.36	1145.85	916.59	1056.49	1022.74	942.57	1064.17	1050.9	997.64	964.13	1012.41
Crp		NM_007768.4	NM_007768.4:163	Endogenous	mRNA	100			8.32	9.35	8.18	15.65	13.04	17.33	18.19	6.94	19.66	8.45	13.05	14.93
Csf1		NM_001113530.1	NM_001113530.1:833	Endogenous	mRNA	100			2681.82	2614.19	3043.78	2523.97	2098.07	1290.19	2754.96	2511.79	2809.61	2446.06	2628.51	2303.81
Csf1r		NM_001037859.2	NM_001037859.2:1892	Endogenous	mRNA	100			1061.29	1613.19	1927.03	1149.09	2167.01	1811.46	913.68	2006.46	2092.95	1756.69	2254.61	2260.89
Csf2		NM_009969.4	NM_009969.4:732	Endogenous	mRNA	100			91.47	43.93	45.47	57.01	32.61	49.53	60.98	49.54	42.27	46.45	41.03	39.19
Csf2rb		NM_007780.4	NM_007780.4:4185	Endogenous	mRNA	100			260.91	248.61	304.65	270.51	463.96	423.46	269.61	439.93	459.09	429.67	478.33	482.41
Csf3		NM_009971.1	NM_009971.1:830	Endogenous	mRNA	100			17.67	12.15	10	17.88	16.77	24.76	12.84	12.88	12.78	11.61	15.85	8.4
Csf3r		NM_001252651.1	NM_001252651.1:1294	Endogenous	mRNA	100			119.54	122.44	188.25	188.91	174.22	146.11	215.05	195.2	154.34	293.49	220.99	340.58
Cspg4		NM_139001.2	NM_139001.2:1530	Endogenous	mRNA	100			28.07	25.24	43.65	22.36	54.04	59.43	25.68	63.41	41.29	32.73	59.68	35.46
Ctla4		NM_009843.3	NM_009843.3:1475	Endogenous	mRNA	100			49.89	49.54	60.02	60.36	57.76	80.48	90.94	91.16	120.92	135.13	81.12	147.43
Ctsg		NM_007800.1	NM_007800.1:785	Endogenous	mRNA	100			24.95	44.86	14.55	63.71	13.97	52	31.03	38.64	41.29	46.45	26.11	48.52
Ctsh		NM_007801.2	NM_007801.2:1090	Endogenous	mRNA	100			571.71	664.53	1130.39	938.94	1192.51	1197.32	705.06	1170.19	1282.9	1352.36	1549.69	1734.62
Ctsl		NM_009984.3	NM_009984.3:45	Endogenous	mRNA	100			6391.68	5162.01	5038.1	5526.36	4745.82	5087.7	5459.64	4561.85	4939.92	4801.34	4871.93	4253.98
Ctss		NM_021281.2	NM_021281.2:740	Endogenous	mRNA	100			3514.43	4176.9	5076.3	5174.26	4862.27	3557.3	3442.9	5848.95	6299.5	5747.25	7015.58	8349.33
Ctsw		NM_009985.4	NM_009985.4:190	Endogenous	mRNA	100			44.7	169.17	127.32	133.02	190.06	183.25	118.76	213.03	266.41	168.91	207	332.18
Cx3cl1		NM_009142.3	NM_009142.3:125	Endogenous	mRNA	100			13.51	23.37	17.28	17.88	14.91	19.81	14.98	24.77	21.63	26.39	33.57	18.66
Cx3cr1		NM_009987.3	NM_009987.3:2696	Endogenous	mRNA	100			549.88	718.74	857.57	390.11	890.66	503.94	393.72	895.72	850.35	321.99	447.56	764.2
Cxcl1		NM_008176.1	NM_008176.1:560	Endogenous	mRNA	100			1334.67	492.55	290.1	504.12	95.03	151.06	884.8	101.07	144.51	729.49	203.27	261.27
Cxcl10		NM_021274.1	NM_021274.1:115	Endogenous	mRNA	100			528.05	934.64	804.82	1687.87	1728.21	2322.83	801.35	1660.65	1707.59	1720.8	2420.58	2457.77
Cxcl11		NM_019494.1	NM_019494.1:345	Endogenous	mRNA	100			128.89	168.23	146.41	432.59	463.96	459.37	169.04	383.46	426.65	390.61	680.67	536.53
Cxcl12		NM_021704.3	NM_021704.3:259	Endogenous	mRNA	100			317.04	245.81	1031.27	988.13	1131.02	594.33	637.65	1049.3	1066.63	2386.94	1847.14	1540.54
Cxcl13		NM_018866.2	NM_018866.2:551	Endogenous	mRNA	100			10.39	18.69	49.11	43.59	28.88	79.24	18.19	52.51	67.83	59.12	76.46	109.17
Cxcl14		XM_006517307.1	XM_006517307.1:446	Endogenous	mRNA	100			253.63	519.66	943.05	555.54	1039.72	2101.2	409.77	1620.03	1092.19	735.82	1041.52	1582.53
Cxcl15		NM_011339.2	NM_011339.2:419	Endogenous	mRNA	100			13.51	13.08	8.18	5.59	9.32	13.62	17.12	8.92	18.68	7.39	24.24	5.6
Cxcl16		NM_023158.6	NM_023158.6:679	Endogenous	mRNA	100			1270.23	1201.01	1348.65	1303.34	1172.01	797.39	1094.5	1803.34	1539.48	1349.19	1556.22	1916.58
Cxcl2		NM_009140.2	NM_009140.2:765	Endogenous	mRNA	100			145.53	64.49	61.84	119.6	25.15	38.38	159.41	14.86	95.36	149.91	36.36	53.19
Cxcl3		NM_203320.2	NM_203320.2:275	Endogenous	mRNA	100			98.75	35.52	38.2	128.55	3.73	22.29	112.34	16.84	154.34	109.79	40.09	31.73
Cxcl5		NM_009141.2	NM_009141.2:565	Endogenous	mRNA	100			217.25	218.71	249.18	342.04	180.74	278.59	387.3	121.87	138.61	414.89	189.28	248.2
Cxcl9		NM_008599.2	NM_008599.2:40	Endogenous	mRNA	100			732.82	1199.14	1045.82	2462.49	2981.27	2773.53	1185.44	2494.95	2973.78	2435.51	3387.51	4793.31
Cxcr1		NM_178241.4	NM_178241.4:860	Endogenous	mRNA	100			9.36	7.48	1.82	7.82	3.73	4.95	7.49	4.95	6.88	7.39	8.39	4.67
Cxcr2		NM_009909.3	NM_009909.3:440	Endogenous	mRNA	100			43.66	31.78	47.29	69.3	21.43	37.15	92.01	30.72	30.48	100.29	35.43	54.12
Cxcr3		NM_009910.2	NM_009910.2:605	Endogenous	mRNA	100			22.87	43.93	66.39	33.53	40.06	26	46.01	73.32	72.75	61.23	79.26	77.45
Cxcr4		NM_009911.3	NM_009911.3:704	Endogenous	mRNA	100			371.09	233.66	310.11	244.8	201.24	147.34	356.27	259.6	266.41	314.6	311.43	290.19
Cxcr5		NM_007551.2	NM_007551.2:1648	Endogenous	mRNA	100			3.12	1.87	8.18	4.47	7.45	4.95	11.77	5.95	8.85	6.33	1.86	2.8
Cxcr6		NM_030712.4	NM_030712.4:650	Endogenous	mRNA	100			76.92	175.71	147.32	188.91	276.7	281.07	192.58	284.37	237.9	301.93	291.85	774.47
Cybb		NM_007807.2	NM_007807.2:1535	Endogenous	mRNA	100			798.31	991.65	1269.53	1238.51	1539.08	1234.47	894.43	1752.8	1637.79	1500.15	1897.49	2595.87
Cyfip2		NM_001252459.1	NM_001252459.1:1136	Endogenous	mRNA	100			87.32	158.89	189.16	207.91	255.27	278.59	162.62	292.3	332.28	253.37	330.08	482.41
Cyld		NM_001276279.1	NM_001276279.1:2200	Endogenous	mRNA	100			664.22	686.02	704.79	795.87	714.57	806.06	718.96	730.25	742.22	741.1	721.7	691.42
Ddx58		NM_172689.3	NM_172689.3:1751	Endogenous	mRNA	100			920.97	1171.1	1225.88	1517.96	1206.48	1045.03	1065.61	1409.97	1487.38	1453.7	1564.61	1596.52
Ddx60		NM_001081215.1	NM_001081215.1:2965	Endogenous	mRNA	100			316	622.47	611.12	803.69	725.75	752.82	613.05	775.83	831.68	848.79	1009.82	1024.54
Defb1		NM_007843.3	NM_007843.3:157	Endogenous	mRNA	100			7.28	13.08	10.91	8.94	16.77	9.91	16.05	22.79	14.75	14.78	15.85	16.8
Dll4		NM_019454.2	NM_019454.2:542	Endogenous	mRNA	100			194.38	126.18	180.97	99.48	223.6	128.77	104.85	202.13	154.34	129.85	114.69	111.97
Dmbt1		XM_006507298.1	XM_006507298.1:2054	Endogenous	mRNA	100			3.12	7.48	1.82	4.47	5.59	4.95	6.42	7.93	11.8	9.5	13.05	5.6
Dock9		XM_976068.1	XM_976068.1:360	Endogenous	mRNA	100			655.9	642.1	619.3	522.01	668.92	692.15	607.7	615.31	599.67	632.37	617.27	571.99
Dpp4		NM_001159543.1	NM_001159543.1:1303	Endogenous	mRNA	100			29.11	38.32	76.39	80.48	109.93	53.24	62.05	91.16	87.49	91.85	161.31	89.58
Dusp4		NM_176933.4	NM_176933.4:2200	Endogenous	mRNA	100			3810.68	3371.24	2911.01	3589.23	2548.06	2824.3	3850.53	2946.77	2621.84	3415.2	2803.81	2689.18
Dusp6		NM_026268.2	NM_026268.2:1648	Endogenous	mRNA	100			4167.22	4279.71	4469.73	3427.15	4620.98	4693.96	3613.01	4169.47	4061.05	3286.4	3745.56	3268.63
Ebi3		NM_015766.2	NM_015766.2:1015	Endogenous	mRNA	100			54.05	57.95	58.2	51.42	56.83	44.57	62.05	71.34	70.78	67.56	70.86	105.44
Ecsit		NM_001253897.1	NM_001253897.1:348	Endogenous	mRNA	100			97.71	103.74	107.31	97.25	116.46	162.2	102.71	105.03	116.99	93.96	108.16	117.57
Egfr		NM_207655.2	NM_207655.2:1335	Endogenous	mRNA	100			20.79	38.32	68.21	55.89	89.44	74.29	46.01	81.25	49.15	92.9	128.67	74.65
Egr1		NM_007913.5	NM_007913.5:515	Endogenous	mRNA	100			4159.94	2616.05	2831.89	3500.92	2738.11	3980.76	3674	2467.2	2239.43	3418.37	2842.97	1947.37
Egr2		NM_010118.2	NM_010118.2:1785	Endogenous	mRNA	100			42.62	32.71	30.92	38	36.33	40.86	44.94	35.67	28.51	38.01	45.69	30.79
Egr3		NM_018781.2	NM_018781.2:518	Endogenous	mRNA	100			100.83	111.22	110.04	107.31	110.87	107.72	109.13	142.68	90.44	98.18	102.57	79.31
Elane		NM_015779.2	NM_015779.2:491	Endogenous	mRNA	100			6.24	7.48	3.64	8.94	8.38	16.1	12.84	15.85	7.86	5.28	13.05	8.4
Elk1		NM_007922.4	NM_007922.4:3070	Endogenous	mRNA	100			47.82	52.34	51.84	53.65	50.31	53.24	43.87	63.41	46.2	60.18	61.54	60.65
Emr1		NM_010130.1	NM_010130.1:995	Endogenous	mRNA	100			549.88	1105.68	1573.27	1116.67	1199.03	1126.75	655.84	1378.26	1652.54	1239.4	1556.22	2110.66
Eng		NM_001146350.1	NM_001146350.1:574	Endogenous	mRNA	100			197.5	205.62	339.21	194.5	452.78	299.64	175.46	361.66	378.48	413.84	468.08	391.9
Entpd1		NM_009848.3	NM_009848.3:2062	Endogenous	mRNA	100			205.81	274.78	306.47	295.1	508.68	503.94	282.45	452.82	439.43	458.18	599.55	706.35
Eomes		NM_010136.2	NM_010136.2:2665	Endogenous	mRNA	100			21.83	53.27	61.84	78.25	75.46	53.24	41.73	69.36	89.46	71.79	84.85	90.51
Ep300		NM_177821.6	NM_177821.6:4305	Endogenous	mRNA	100			947.99	1033.71	1034.9	999.31	974.5	898.92	1012.11	1071.1	994.87	968.08	957.6	1155.17
Epcam		NM_008532.2	NM_008532.2:1550	Endogenous	mRNA	100			40.54	28.97	32.74	21.24	59.63	133.72	32.1	64.4	46.2	17.95	107.23	50.39
Epsti1		NM_029495.2	NM_029495.2:26	Endogenous	mRNA	100			6.24	8.41	3.64	7.82	3.73	6.19	3.21	5.95	8.85	7.39	9.32	4.67
Erbb2		NM_001003817.1	NM_001003817.1:1395	Endogenous	mRNA	100			297.29	382.27	395.59	296.21	403.4	508.89	312.41	383.46	335.23	292.43	319.82	376.97
Ets1		NM_001038642.1	NM_001038642.1:740	Endogenous	mRNA	100			1719.28	1620.66	1540.53	1449.78	1539.08	1535.35	1474.31	1566.52	1607.32	1550.83	1573	1689.83
Ewsr1		NM_007968.3	NM_007968.3:150	Endogenous	mRNA	100			2934.41	3069.35	3457.56	3123.11	3163.88	3068.22	3221.43	3053.78	3347.35	3245.23	2994.95	3209.84
F12		NM_021489.2	NM_021489.2:405	Endogenous	mRNA	100			8.32	11.22	6.37	17.88	8.38	6.19	20.33	8.92	7.86	8.45	14.92	10.26
F13a1		NM_001166391.1	NM_001166391.1:2790	Endogenous	mRNA	100			713.07	1213.16	1766.97	889.76	1249.34	655	747.85	737.19	1277.01	1270.01	1986.07	378.84
F2rl1		NM_007974.4	NM_007974.4:994	Endogenous	mRNA	100			54.05	27.1	40.92	24.59	23.29	48.29	49.21	50.53	30.48	32.73	41.96	38.26
Fadd		NM_010175.5	NM_010175.5:2641	Endogenous	mRNA	100			89.39	89.73	100.03	96.13	111.8	78.01	66.33	108	111.09	81.29	92.31	83.05
Fap		NM_007986.2	NM_007986.2:530	Endogenous	mRNA	100			30.14	49.54	83.67	65.95	98.75	63.15	40.66	94.13	90.44	130.91	170.63	107.31
Fas		NM_007987.2	NM_007987.2:596	Endogenous	mRNA	100			81.08	112.16	109.13	173.26	136.02	205.54	175.46	108	137.63	206.92	208.86	236.07
Fasl		NM_010177.3	NM_010177.3:645	Endogenous	mRNA	100			14.55	28.04	22.74	50.3	45.65	42.1	38.52	51.52	47.19	62.29	65.27	95.18
Fcer1a		NM_010184.1	NM_010184.1:114	Endogenous	mRNA	100			33.26	148.61	65.48	71.54	59.63	123.82	67.4	124.85	93.39	64.4	68.07	135.3
Fcer1g		NM_010185.4	NM_010185.4:264	Endogenous	mRNA	100			777.52	1093.53	1418.67	1248.57	1581.94	1893.18	890.15	1424.83	1551.28	1372.41	1744.57	2029.48
Fcer2a		NM_001253737.1	NM_001253737.1:1770	Endogenous	mRNA	100			8.32	12.15	10.91	13.41	7.45	6.19	3.21	10.9	7.86	6.33	13.99	14.93
Fcgr1		NM_010186.5	NM_010186.5:185	Endogenous	mRNA	100			650.71	1082.31	1340.46	1244.1	1515.79	1638.12	730.73	1630.93	1645.66	1282.68	1794.92	1979.09
Fcgr2b		NM_001077189.1	NM_001077189.1:1225	Endogenous	mRNA	100			5904.17	6153.66	7089.72	4477.87	6470.3	4242.02	4400.45	5894.53	6713.37	6239.2	7179.69	5303.71
Fcgr3		NM_010188.5	NM_010188.5:1175	Endogenous	mRNA	100			988.53	996.33	1169.49	953.48	985.68	465.56	706.13	996.79	1182.63	1085.26	1295.14	1091.72
Fcgr4		NM_144559.1	NM_144559.1:608	Endogenous	mRNA	100			890.82	1013.15	1122.21	1582.79	1580.08	1114.37	908.34	1703.26	1922.88	1711.29	2106.35	2961.64
Fez1		NM_183171.4	NM_183171.4:426	Endogenous	mRNA	100			12.47	10.28	20.01	11.18	14.91	16.1	11.77	11.89	11.8	9.5	14.92	14
Flt3		NM_010229.2	NM_010229.2:3302	Endogenous	mRNA	100			35.34	41.12	50.02	36.89	28.88	35.91	39.59	51.52	59.97	40.12	35.43	47.59
Flt3l		NM_013520.2	NM_013520.2:529	Endogenous	mRNA	100			56.13	131.78	105.49	118.49	112.73	108.96	109.13	117.91	121.9	105.57	136.13	167.02
Fn1		NM_010233.1	NM_010233.1:2627	Endogenous	mRNA	100			23169.7	15382.3	15742.7	15953.1	17916.5	15315.1	24320.7	17156.5	14861	16902.9	17444.8	15949.4
Fos		NM_010234.2	NM_010234.2:1330	Endogenous	mRNA	100			262.98	166.37	273.73	281.68	296.26	819.68	378.74	362.65	337.19	364.22	457.82	440.42
Foxj1		NM_008240.3	NM_008240.3:2179	Endogenous	mRNA	100			8.32	8.41	12.73	6.71	5.59	6.19	10.7	8.92	12.78	9.5	8.39	10.26
Foxp3		NM_054039.2	NM_054039.2:194	Endogenous	mRNA	100			9.36	16.82	11.82	11.18	18.63	24.76	10.7	29.73	34.41	19	19.58	37.32
Fpr2		NM_008039.2	NM_008039.2:1015	Endogenous	mRNA	100			138.25	271.98	428.33	358.81	452.78	471.75	219.33	433.99	459.09	537.35	604.21	770.74
Fut7		NM_001177367.1	NM_001177367.1:1151	Endogenous	mRNA	100			20.79	27.1	11.82	16.77	26.09	34.67	18.19	38.64	26.54	20.06	23.31	30.79
Fyn		NM_008054.2	NM_008054.2:1030	Endogenous	mRNA	100			480.23	529.94	618.4	570.07	653.09	672.33	493.22	716.38	762.86	696.76	812.14	858.45
Gata3		NM_008091.3	NM_008091.3:1943	Endogenous	mRNA	100			42.62	67.29	57.29	57.01	82.92	94.1	52.42	112.96	78.65	53.84	101.63	112.9
Gbp2b		NM_010259.2	NM_010259.2:1808	Endogenous	mRNA	100			3369.95	4246.06	3312.05	14750.4	9399.4	7541.78	7557.69	9647.85	9720.58	13934.2	18293.3	17863.2
Gbp5		NM_153564.2	NM_153564.2:1176	Endogenous	mRNA	100			403.31	680.42	462.89	1414.01	1384.43	1349.62	840.93	1233.6	1242.6	1653.23	1927.33	2328.07
Gfi1		NM_010278.2	NM_010278.2:1875	Endogenous	mRNA	100			30.14	23.37	14.55	36.89	27.02	52	32.1	26.75	20.64	29.56	35.43	41.06
Glycam1		NM_008134.2	NM_008134.2:124	Endogenous	mRNA	100			13.51	9.35	8.18	8.94	5.59	11.14	7.49	10.9	8.85	9.5	11.19	14
Gpi1		NM_008155.4	NM_008155.4:1540	Endogenous	mRNA	100			18046.2	14715.9	12948.1	16763.5	9437.6	12300.1	17743	9445.71	9635.05	15230.6	11234.8	11534.9
Gpr183		NM_183031.2	NM_183031.2:238	Endogenous	mRNA	100			101.87	103.74	140.05	72.66	110.87	120.1	66.33	114.94	124.85	96.07	119.35	74.65
Gpr44		XM_006526695.1	XM_006526695.1:358	Endogenous	mRNA	100			41.58	25.24	22.74	31.3	24.22	32.19	35.31	17.84	20.64	23.23	25.18	19.59
Gtf3c1		NM_207239.1	NM_207239.1:4586	Endogenous	mRNA	100			446.97	443.02	504.72	405.76	478.87	360.31	461.12	456.78	471.87	432.84	447.56	474.01
Gzma		NM_010370.2	NM_010370.2:188	Endogenous	mRNA	100			167.35	770.14	448.34	900.94	952.14	1539.06	466.47	944.27	1258.33	861.45	1284.88	889.24
Gzmb		NM_013542.2	NM_013542.2:1020	Endogenous	mRNA	100			108.1	255.16	114.59	452.71	271.11	419.74	252.49	259.6	347.02	478.23	517.5	446.95
Gzmk		NM_008196.1	NM_008196.1:302	Endogenous	mRNA	100			22.87	25.24	14.55	62.6	34.47	45.81	33.17	24.77	37.36	77.07	54.08	74.65
Gzmm		NM_008504.2	NM_008504.2:610	Endogenous	mRNA	100			11.43	19.63	9.09	17.88	15.84	14.86	23.54	21.8	20.64	12.67	15.85	18.66
H2-Aa		NM_010378.2	NM_010378.2:450	Endogenous	mRNA	100			5595.44	5286.32	7242.5	5668.32	9169.28	6792.68	6316.62	11387.8	11937.4	8009.62	9496.77	22789
H2-Ab1		NM_207105.2	NM_207105.2:164	Endogenous	mRNA	100			1866.88	1803.85	2761.86	2093.62	3435.92	2513.51	2201.83	4031.74	4152.48	3125.94	3513.38	8011.55
H2-D1		NM_010380.3	NM_010380.3:1133	Endogenous	mRNA	100			22811.1	25216.6	23788.2	30238.5	24753	24179.3	28428	27752.5	27800.2	27017.5	30159.3	30785.6
H2-DMb1		NM_010387.2	NM_010387.2:1089	Endogenous	mRNA	100			10.39	11.22	7.28	17.88	11.18	14.86	11.77	22.79	14.75	11.61	21.45	21.46
H2-DMb2		NM_010388.4	NM_010388.4:195	Endogenous	mRNA	100			145.53	120.57	162.78	98.37	125.77	78.01	133.74	156.55	135.66	120.35	132.4	141.83
H2-Dma		NM_010386.3	NM_010386.3:530	Endogenous	mRNA	100			436.58	518.72	653.86	546.6	878.54	760.25	422.61	790.69	929.98	674.59	869.95	1439.76
H2-Ea-ps		NM_010381.2	NM_010381.2:735	Endogenous	mRNA	100			3888.64	3982.5	6038.45	4098.94	7742.93	6467.04	4182.19	8572.78	8992.12	5870.76	7241.23	17668.1
H2-Eb1		NM_010382.2	NM_010382.2:935	Endogenous	mRNA	100			1379.37	1501.03	2067.08	1571.61	2760.47	2408.27	1658.33	3049.82	3367.99	2365.83	2841.1	7078.45
H2-K1		NM_001001892.2	NM_001001892.2:1370	Endogenous	mRNA	100			4652.65	5714.38	5155.42	6469.78	6483.34	7213.66	5947.51	6451.38	6772.36	6477.79	7271.06	8139.38
H2-M3		NM_013819.2	NM_013819.2:1180	Endogenous	mRNA	100			650.71	822.48	812.1	1019.43	934.44	1031.41	880.52	955.17	993.88	999.75	1165.53	1282.07
H2-Ob		NM_010389.3	NM_010389.3:1606	Endogenous	mRNA	100			83.16	47.67	48.2	69.3	51.24	33.43	83.45	81.25	61.93	51.73	70.86	64.38
H2-Q1		NM_010390.3	NM_010390.3:316	Endogenous	mRNA	100			13.51	10.28	7.28	7.82	7.45	17.33	17.12	8.92	9.83	11.61	11.19	15.86
H2-Q10		NM_010391.4	NM_010391.4:890	Endogenous	mRNA	100			19.75	14.02	10.91	14.53	11.18	19.81	20.33	18.83	21.63	23.23	18.65	19.59
H2-Q2		NM_010392.2	NM_010392.2:472	Endogenous	mRNA	100			109.14	97.2	68.21	110.66	136.95	199.35	139.09	130.79	141.56	104.51	148.26	152.09
H2-T23		NM_010398.3	NM_010398.3:441	Endogenous	mRNA	100			2071.66	3061.88	3289.32	4818.8	4729.98	5005.98	3517.79	4587.61	5230.91	5566.72	6362.88	7776.41
H60a		NM_010400.2	NM_010400.2:2020	Endogenous	mRNA	100			296.25	314.04	305.56	290.63	291.61	256.3	258.91	312.12	314.58	275.54	286.26	287.39
Hamp		NM_032541.1	NM_032541.1:202	Endogenous	mRNA	100			15.59	9.35	6.37	8.94	8.38	9.91	12.84	14.86	9.83	8.45	12.12	17.73
Havcr2		NM_134250.2	NM_134250.2:134	Endogenous	mRNA	100			12.47	14.02	16.37	7.82	7.45	13.62	19.26	7.93	15.73	11.61	13.99	16.8
Hc		NM_010406.1	NM_010406.1:1065	Endogenous	mRNA	100			7.28	10.28	14.55	16.77	13.97	13.62	14.98	14.86	18.68	5.28	15.85	10.26
Hck		NM_010407.3	NM_010407.3:1874	Endogenous	mRNA	100			167.35	245.81	315.56	309.63	337.26	387.55	188.3	368.59	372.58	296.65	421.46	494.54
Hcst		NM_011827.3	NM_011827.3:166	Endogenous	mRNA	100			51.97	54.21	65.48	64.83	91.3	128.77	58.84	86.2	91.43	64.4	89.51	139.03
Herc6		NM_025992.2	NM_025992.2:876	Endogenous	mRNA	100			537.4	645.84	605.66	1198.27	700.6	534.9	741.43	907.61	983.07	1007.14	1170.2	1133.71
Hif1a		NM_010431.2	NM_010431.2:1294	Endogenous	mRNA	100			4320.02	3987.17	4398.79	4345.97	3917.58	3933.71	4466.78	4019.85	4314.69	4928.02	4421.57	4742.92
Hmgb1		NM_010439.3	NM_010439.3:1574	Endogenous	mRNA	100			1449.02	2023.49	1944.31	1671.1	1843.73	1676.5	1380.16	1874.68	1986.78	1381.92	1611.23	1633.85
Hras		NM_008284.2	NM_008284.2:1890	Endogenous	mRNA	100			30.14	48.6	34.56	35.77	52.17	49.53	49.21	49.54	41.29	38.01	43.82	55.05
Hsd11b1		NM_008288.2	NM_008288.2:110	Endogenous	mRNA	100			32.22	46.73	52.75	52.54	75.46	86.67	43.87	74.31	87.49	101.35	77.39	126.9
Hspb2		NM_024441.3	NM_024441.3:667	Endogenous	mRNA	100			20.79	36.45	44.56	32.42	45.65	50.77	34.24	36.66	41.29	45.4	41.03	55.99
Icam1		NM_010493.2	NM_010493.2:2195	Endogenous	mRNA	100			144.49	186.93	230.99	263.8	300.92	243.92	161.55	350.76	358.82	349.44	425.19	466.55
Icam2		NM_010494.1	NM_010494.1:375	Endogenous	mRNA	100			203.74	193.47	245.54	139.72	254.34	177.06	144.43	253.66	234.95	186.86	184.62	202.48
Icam4		NM_023892.2	NM_023892.2:540	Endogenous	mRNA	100			20.79	15.89	11.82	12.3	8.38	13.62	22.47	26.75	20.64	11.61	10.26	13.06
Icos		NM_017480.1	NM_017480.1:142	Endogenous	mRNA	100			49.89	69.16	70.02	107.31	111.8	120.1	93.08	125.84	158.27	153.08	105.36	302.32
Icosl		NM_015790.3	NM_015790.3:349	Endogenous	mRNA	100			107.06	129.91	139.14	95.01	163.97	167.15	105.92	173.4	186.78	116.13	171.57	162.36
Ido1		NM_008324.1	NM_008324.1:521	Endogenous	mRNA	100			24.95	39.25	23.64	116.25	82.92	142.39	69.54	77.29	94.37	86.57	147.32	152.09
Ifi27		NM_026790.2	NM_026790.2:166	Endogenous	mRNA	100			2489.52	2767.47	2707.3	2924.14	2599.3	2348.84	2854.46	2269.03	2469.47	2917.96	2566.97	2401.78
Ifi35		NM_027320.4	NM_027320.4:820	Endogenous	mRNA	100			678.77	980.44	918.5	1183.74	949.35	1000.45	645.14	1060.2	1149.21	949.08	1246.65	1257.81
Ifi44		NM_133871.2	NM_133871.2:990	Endogenous	mRNA	100			1420.95	2758.12	2966.48	4752.85	2874.14	2374.84	2348.4	3638.38	4114.14	3881.82	4772.16	5229.06
Ifi44l		NM_031367.1	NM_031367.1:1410	Endogenous	mRNA	100			329.51	839.31	994.89	1235.16	1393.75	1548.97	487.87	1470.41	1705.62	1232.01	1669.04	2303.81
Ifih1		NM_027835.2	NM_027835.2:1997	Endogenous	mRNA	100			542.6	766.4	851.2	1158.03	872.95	669.86	722.17	1059.21	1103.99	1045.15	1203.76	1283.94
Ifit1		NM_008331.2	NM_008331.2:890	Endogenous	mRNA	100			242.2	378.53	357.4	617.02	216.14	136.2	369.11	419.13	449.26	541.58	479.27	561.72
Ifit2		NM_008332.2	NM_008332.2:230	Endogenous	mRNA	100			422.02	597.23	572.93	737.74	595.32	555.94	482.52	698.54	755.98	792.83	772.05	837.92
Ifit3		NM_010501.1	NM_010501.1:1290	Endogenous	mRNA	100			450.09	767.34	731.16	1360.35	902.77	1052.46	709.34	1038.4	1017.48	1414.64	1304.46	1773.81
Ifitm1		NM_001112715.1	NM_001112715.1:412	Endogenous	mRNA	100			1726.55	2364.64	1725.14	2137.22	1853.98	2086.34	1783.5	1859.81	1812.78	1782.03	2029.89	2007.09
Ifitm2		NM_030694.1	NM_030694.1:87	Endogenous	mRNA	100			6815.78	9499.67	9165.89	8257.13	9274.56	11058.2	6960.69	8413.26	8392.45	7619.01	8687.42	8511.69
Ifna1		NM_010502.2	NM_010502.2:30	Endogenous	mRNA	100			13.51	7.48	7.28	13.41	10.25	16.1	7.49	14.86	8.85	11.61	7.46	18.66
Ifna2		NM_010503.2	NM_010503.2:89	Endogenous	mRNA	100			7.28	4.67	5.46	7.82	6.52	4.95	9.63	8.92	10.81	13.72	9.32	6.53
Ifna4		NM_010504.2	NM_010504.2:261	Endogenous	mRNA	100			19.75	15.89	10.91	20.12	13.04	16.1	12.84	13.87	17.7	11.61	13.05	12.13
Ifnar1		NM_010508.1	NM_010508.1:1195	Endogenous	mRNA	100			940.72	1069.23	1211.33	965.77	1183.19	990.55	939.36	1129.56	1176.73	1095.82	1203.76	1252.21
Ifnar2		NM_001110498.1	NM_001110498.1:725	Endogenous	mRNA	100			687.09	736.5	863.03	785.81	713.64	420.98	703.99	828.35	871	821.34	928.7	899.5
Ifnb1		NM_010510.1	NM_010510.1:335	Endogenous	mRNA	100			11.43	5.61	10	11.18	6.52	11.14	6.42	4.95	8.85	13.72	7.46	14.93
Ifng		NM_008337.1	NM_008337.1:95	Endogenous	mRNA	100			12.47	12.15	20.92	33.53	20.5	21.05	19.26	36.66	39.32	30.62	33.57	69.98
Ifngr1		NM_010511.2	NM_010511.2:985	Endogenous	mRNA	100			1057.14	1198.21	1335.01	1093.2	1522.31	1103.22	974.67	1366.37	1463.79	1188.72	1364.14	1415.5
Ifnl2		NM_001024673.2	NM_001024673.2:72	Endogenous	mRNA	100			7.28	14.02	8.18	11.18	11.18	17.33	14.98	13.87	12.78	6.33	7.46	14
Igf1r		NM_010513.2	NM_010513.2:3390	Endogenous	mRNA	100			946.95	1080.44	1051.27	904.29	1228.84	1151.51	1053.84	997.78	1008.63	963.86	965.99	995.61
Igf2r		NM_010515.1	NM_010515.1:2585	Endogenous	mRNA	100			168.39	255.16	302.83	271.62	360.55	313.26	237.52	356.7	356.85	358.94	364.58	367.64
Igll1		NM_001190325.1	NM_001190325.1:690	Endogenous	mRNA	100			12.47	7.48	9.09	12.3	3.73	13.62	12.84	11.89	15.73	7.39	19.58	8.4
Ikbkb		NM_010546.2	NM_010546.2:498	Endogenous	mRNA	100			621.6	701.91	779.36	640.49	648.43	492.8	605.56	720.34	756.96	695.71	754.33	734.35
Ikbke		NM_019777.3	NM_019777.3:618	Endogenous	mRNA	100			260.91	366.38	372.86	340.93	548.74	547.28	293.15	432.01	488.58	457.12	486.73	646.63
Ikbkg		NM_178590.2	NM_178590.2:525	Endogenous	mRNA	100			296.25	259.83	229.17	287.27	245.02	271.16	302.78	236.81	271.33	270.26	252.69	292.99
Ikzf1		NM_001025597.1	NM_001025597.1:4420	Endogenous	mRNA	100			51.97	90.66	98.22	76.01	145.34	122.58	62.05	145.65	123.87	112.96	152.92	191.28
Ikzf2		NM_011770.4	NM_011770.4:7230	Endogenous	mRNA	100			32.22	55.14	78.21	57.01	97.82	87.91	69.54	119.89	114.04	117.18	106.3	124.1
Il10		NM_010548.1	NM_010548.1:985	Endogenous	mRNA	100			11.43	9.35	8.18	11.18	11.18	8.67	9.63	8.92	18.68	14.78	19.58	16.8
Il10ra		NM_008348.2	NM_008348.2:75	Endogenous	mRNA	100			234.92	261.7	390.13	356.58	362.41	266.21	206.49	436.96	465.97	384.28	484.86	592.51
Il11		NM_008350.2	NM_008350.2:285	Endogenous	mRNA	100			132.01	60.75	55.47	77.13	44.72	63.15	86.66	36.66	37.36	69.68	57.81	46.65
Il11ra1		NM_010549.3	NM_010549.3:22	Endogenous	mRNA	100			31.18	45.8	39.1	34.65	48.45	50.77	38.52	51.52	53.09	43.28	56.88	32.66
Il12a		NM_008351.1	NM_008351.1:355	Endogenous	mRNA	100			7.28	11.22	7.28	11.18	13.04	7.43	12.84	16.84	16.71	14.78	11.19	14
Il12b		NM_008352.1	NM_008352.1:1045	Endogenous	mRNA	100			17.67	13.08	40.01	11.18	13.04	13.62	29.96	38.64	57.02	20.06	13.99	25.19
Il12rb1		NM_008353.2	NM_008353.2:1088	Endogenous	mRNA	100			53.01	56.08	39.1	65.95	111.8	95.34	46.01	72.33	82.58	87.62	110.96	142.76
Il12rb2		NM_008354.3	NM_008354.3:1395	Endogenous	mRNA	100			23.91	21.5	22.74	50.3	41.92	56.96	38.52	27.74	43.26	63.34	74.59	79.31
Il13		NM_008355.2	NM_008355.2:425	Endogenous	mRNA	100			16.63	13.08	9.09	16.77	15.84	19.81	14.98	11.89	17.7	16.89	15.85	15.86
Il13ra1		NM_133990.4	NM_133990.4:845	Endogenous	mRNA	100			666.3	725.28	728.43	938.94	782.58	853.11	740.36	803.57	736.32	933.24	1010.75	1053.46
Il13ra2		NM_008356.3	NM_008356.3:1010	Endogenous	mRNA	100			47.82	28.04	61.84	51.42	48.45	74.29	51.35	54.5	50.14	92.9	48.49	65.32
Il15		NM_008357.2	NM_008357.2:854	Endogenous	mRNA	100			138.25	158.89	132.77	202.32	156.52	208.01	169.04	190.24	175.97	191.08	218.19	254.73
Il15ra		NM_008358.2	NM_008358.2:800	Endogenous	mRNA	100			29.11	44.86	60.93	81.6	119.25	179.54	65.26	100.08	120.92	136.19	138	175.42
Il16		NM_010551.3	NM_010551.3:3095	Endogenous	mRNA	100			68.6	82.25	121.86	71.54	151.86	117.63	64.19	163.49	142.54	112.96	151.05	188.49
Il17a		NM_010552.3	NM_010552.3:205	Endogenous	mRNA	100			13.51	7.48	10	4.47	11.18	9.91	10.7	5.95	11.8	13.72	4.66	4.67
Il17b		NM_019508.1	NM_019508.1:346	Endogenous	mRNA	100			23.91	14.02	11.82	14.53	13.04	17.33	18.19	16.84	24.58	15.84	21.45	19.59
Il17f		NM_145856.2	NM_145856.2:625	Endogenous	mRNA	100			7.28	9.35	10	10.06	8.38	17.33	14.98	5.95	6.88	7.39	9.32	14.93
Il17ra		NM_008359.1	NM_008359.1:312	Endogenous	mRNA	100			432.42	454.23	474.71	498.54	412.72	237.73	468.61	503.35	559.37	493.01	543.6	516
Il17rb		NM_019583.3	NM_019583.3:1338	Endogenous	mRNA	100			12.47	14.02	13.64	14.53	21.43	13.62	17.12	13.87	19.66	9.5	16.78	12.13
Il18		NM_008360.1	NM_008360.1:270	Endogenous	mRNA	100			48.85	81.31	110.95	89.42	136.02	121.34	83.45	115.93	141.56	126.68	171.57	162.36
Il18r1		NM_001161842.1	NM_001161842.1:620	Endogenous	mRNA	100			53.01	100.94	124.59	135.25	119.25	95.34	106.99	167.45	170.07	171.02	189.28	339.65
Il18rap		NM_010553.2	NM_010553.2:2055	Endogenous	mRNA	100			1219.29	1032.78	1029.45	1275.4	1254.93	1475.92	1327.73	1101.82	1102.02	1244.67	1308.19	1359.52
Il19		NM_001009940.1	NM_001009940.1:464	Endogenous	mRNA	100			11.43	12.15	13.64	11.18	6.52	14.86	9.63	9.91	9.83	11.61	10.26	15.86
Il1a		NM_010554.4	NM_010554.4:225	Endogenous	mRNA	100			65.49	44.86	20.92	32.42	19.56	18.57	53.49	28.73	34.41	50.67	26.11	25.19
Il1b		NM_008361.3	NM_008361.3:1120	Endogenous	mRNA	100			1479.16	1043.99	1124.93	1127.85	637.25	861.78	1846.63	873.92	913.27	1545.55	715.17	876.18
Il1r1		NM_001123382.1	NM_001123382.1:820	Endogenous	mRNA	100			1010.36	1039.32	1195.87	919.94	1090.96	1147.8	1005.69	1146.41	1030.26	1093.71	1037.79	985.35
Il1r2		NM_010555.4	NM_010555.4:458	Endogenous	mRNA	100			67.57	58.88	50.93	109.54	59.63	69.34	120.9	50.53	59.97	128.8	51.28	88.64
Il1rap		NM_008364.2	NM_008364.2:2415	Endogenous	mRNA	100			321.19	429	471.07	339.81	448.12	558.42	301.71	420.12	497.43	394.83	410.27	360.17
Il1rapl2		NM_030688.1	NM_030688.1:202	Endogenous	mRNA	100			11.43	10.28	10.91	11.18	9.32	8.67	17.12	15.85	12.78	9.5	13.99	12.13
Il1rl1		NM_001025602.2	NM_001025602.2:815	Endogenous	mRNA	100			4943.7	3017.01	2454.48	4447.69	2340.3	3538.73	4587.68	2016.37	2223.7	4360.05	3436.92	3488.84
Il1rl2		NM_133193.3	NM_133193.3:860	Endogenous	mRNA	100			293.13	320.58	371.04	327.51	323.28	212.97	293.15	316.08	325.4	294.54	357.12	258.47
Il1rn		NM_031167.5	NM_031167.5:224	Endogenous	mRNA	100			530.13	451.43	406.5	850.64	176.08	267.45	727.52	219.97	415.84	867.79	547.33	511.34
Il2		NM_008366.3	NM_008366.3:314	Endogenous	mRNA	100			5.2	10.28	10	7.82	13.04	8.67	14.98	10.9	9.83	5.28	9.32	11.2
Il21		NM_021782.2	NM_021782.2:1762	Endogenous	mRNA	100			13.51	12.15	10	5.59	11.18	7.43	10.7	14.86	8.85	14.78	15.85	9.33
Il21r		NM_021887.1	NM_021887.1:619	Endogenous	mRNA	100			63.41	89.73	101.85	109.54	101.55	100.29	79.17	143.67	180.88	175.25	156.65	234.21
Il22		NM_016971.1	NM_016971.1:477	Endogenous	mRNA	100			18.71	14.02	7.28	10.06	12.11	13.62	9.63	8.92	7.86	5.28	12.12	11.2
Il22ra1		NM_178257.1	NM_178257.1:685	Endogenous	mRNA	100			10.39	13.08	10.91	14.53	10.25	24.76	12.84	12.88	22.61	17.95	21.45	9.33
Il22ra2		NM_178258.5	NM_178258.5:20	Endogenous	mRNA	100			18.71	7.48	9.09	7.82	5.59	9.91	12.84	16.84	22.61	10.56	9.32	14
Il23a		NM_031252.1	NM_031252.1:360	Endogenous	mRNA	100			11.43	17.76	5.46	20.12	12.11	16.1	17.12	15.85	17.7	14.78	12.12	20.53
Il23r		NM_144548.1	NM_144548.1:690	Endogenous	mRNA	100			6.24	10.28	10	11.18	1.86	8.67	9.63	6.94	9.83	6.33	6.53	15.86
Il24		NM_053095.2	NM_053095.2:545	Endogenous	mRNA	100			9.36	7.48	4.55	15.65	12.11	14.86	13.91	15.85	17.7	9.5	21.45	18.66
Il25		NM_080729.2	NM_080729.2:649	Endogenous	mRNA	100			9.36	8.41	5.46	12.3	13.04	11.14	10.7	9.91	11.8	9.5	9.32	12.13
Il27		NM_145636.1	NM_145636.1:402	Endogenous	mRNA	100			14.55	6.54	12.73	15.65	14.91	14.86	11.77	11.89	15.73	15.84	15.85	18.66
Il2ra		NM_008367.2	NM_008367.2:325	Endogenous	mRNA	100			37.42	53.27	70.93	77.13	74.53	111.44	71.68	108	125.83	127.74	95.11	138.1
Il2rb		NM_008368.3	NM_008368.3:2365	Endogenous	mRNA	100			255.71	703.78	582.02	841.7	1164.56	1453.63	640.86	1100.83	1326.16	1126.44	1260.64	2009.89
Il2rg		NM_013563.3	NM_013563.3:1226	Endogenous	mRNA	100			198.54	276.65	321.02	281.68	426.69	553.47	235.38	407.24	451.23	364.22	498.85	571.05
Il3		NM_010556.4	NM_010556.4:155	Endogenous	mRNA	100			4.16	8.41	4.55	7.82	8.38	6.19	7.49	6.94	8.85	8.45	7.46	2.8
Il34		NM_001135100.1	NM_001135100.1:848	Endogenous	mRNA	100			810.78	805.66	778.45	722.09	899.04	798.63	721.1	648.01	756.96	865.68	770.18	717.55
Il3ra		NM_008369.1	NM_008369.1:567	Endogenous	mRNA	100			50.93	50.47	78.21	71.54	84.78	123.82	56.7	77.29	86.51	78.12	113.76	108.24
Il4		NM_021283.1	NM_021283.1:345	Endogenous	mRNA	100			2.08	12.15	5.46	3.35	11.18	4.95	5.35	6.94	4.92	7.39	5.59	11.2
Il4ra		NM_010557.1	NM_010557.1:3017	Endogenous	mRNA	100			505.18	622.47	820.28	606.96	886	1016.55	623.74	710.44	793.34	822.39	869.95	929.36
Il5		NM_010558.1	NM_010558.1:177	Endogenous	mRNA	100			10.39	9.35	6.37	10.06	5.59	9.91	10.7	13.87	7.86	3.17	11.19	13.06
Il5ra		NM_008370.2	NM_008370.2:2290	Endogenous	mRNA	100			4.16	5.61	5.46	5.59	11.18	8.67	7.49	11.89	13.76	13.72	15.85	13.06
Il6		NM_031168.1	NM_031168.1:40	Endogenous	mRNA	100			136.17	24.3	36.38	48.07	27.95	58.19	32.1	26.75	28.51	36.95	52.22	17.73
Il6ra		NM_010559.2	NM_010559.2:2825	Endogenous	mRNA	100			407.47	544.89	594.75	463.88	722.96	850.63	524.25	662.87	603.6	564.8	632.19	751.14
Il6st		NM_010560.2	NM_010560.2:2325	Endogenous	mRNA	100			385.64	472.93	518.36	427	558.99	539.85	444	492.45	496.45	591.19	528.69	533.73
Il7		NM_008371.2	NM_008371.2:1055	Endogenous	mRNA	100			220.37	235.53	175.52	188.91	206.83	238.97	170.11	230.87	160.24	164.69	155.72	167.02
Il7r		NM_008372.3	NM_008372.3:1020	Endogenous	mRNA	100			58.21	68.23	74.57	126.31	78.26	85.43	102.71	83.23	122.88	210.08	130.54	191.28
Il9		NM_008373.1	NM_008373.1:39	Endogenous	mRNA	100			6.24	4.67	2.73	4.47	8.38	4.95	6.42	1.98	9.83	3.17	7.46	1.87
Ilf3		NM_010561.2	NM_010561.2:1902	Endogenous	mRNA	100			698.52	622.47	659.32	662.85	603.71	419.74	660.12	633.15	616.38	675.65	594.89	559.86
Inpp5d		NM_001110192.1	NM_001110192.1:2186	Endogenous	mRNA	100			119.54	178.52	184.61	133.02	228.25	227.83	121.97	223.93	246.75	214.31	223.78	280.86
Irak1		NM_008363.2	NM_008363.2:951	Endogenous	mRNA	100			691.24	720.61	670.23	589.08	769.54	813.49	656.91	739.17	705.84	652.42	688.13	663.43
Irak2		NM_001113553.1	NM_001113553.1:485	Endogenous	mRNA	100			250.51	263.57	282.82	394.58	338.19	446.98	446.14	360.67	363.74	482.46	494.19	616.78
Irak3		NM_028679.3	NM_028679.3:2608	Endogenous	mRNA	100			43.66	62.62	120.95	71.54	104.34	92.86	52.42	94.13	108.14	119.29	131.47	139.96
Irak4		NM_029926.5	NM_029926.5:250	Endogenous	mRNA	100			354.46	452.37	483.8	393.46	391.29	262.5	318.83	451.82	491.53	371.61	439.17	439.49
Irf1		NM_008390.1	NM_008390.1:365	Endogenous	mRNA	100			2217.18	2457.17	2269.87	4442.1	3788.08	3247.76	3235.34	3787.01	4063.02	4985.03	5712.98	5941.01
Irf2		NM_008391.2	NM_008391.2:440	Endogenous	mRNA	100			1115.35	1101	1128.57	1241.87	1238.16	1027.69	1154.41	1315.84	1278.97	1311.18	1453.65	1474.29
Irf3		NM_016849.4	NM_016849.4:526	Endogenous	mRNA	100			690.21	702.85	752.08	659.5	771.4	754.05	579.88	790.69	762.86	659.81	681.6	633.57
Irf4		NM_013674.1	NM_013674.1:1878	Endogenous	mRNA	100			11.43	25.24	20.92	16.77	34.47	27.24	19.26	30.72	22.61	24.28	33.57	47.59
Irf5		NM_012057.3	NM_012057.3:1826	Endogenous	mRNA	100			285.85	363.57	507.45	433.7	629.79	544.8	356.27	646.03	695.03	567.97	694.66	807.13
Irf7		NM_016850.2	NM_016850.2:705	Endogenous	mRNA	100			812.86	1565.52	1702.41	3054.92	1591.26	1618.31	1571.67	2049.07	2230.58	2256.04	2720.82	2928.05
Irf8		NM_008320.3	NM_008320.3:2274	Endogenous	mRNA	100			374.21	593.5	638.4	624.85	802.15	707	447.21	820.42	1021.41	771.72	983.71	1121.58
Irgm2		NM_019440.2	NM_019440.2:2555	Endogenous	mRNA	100			207.89	319.65	287.37	694.15	563.65	539.85	364.83	570.73	597.71	595.42	767.39	948.96
Isg15		NM_015783.1	NM_015783.1:395	Endogenous	mRNA	100			449.05	629.95	590.2	1071.96	748.11	1109.41	616.26	919.5	895.58	1034.59	1145.02	1215.82
Isg20		NM_020583.5	NM_020583.5:552	Endogenous	mRNA	100			546.76	687.89	722.07	1023.9	565.51	666.14	717.89	533.07	620.32	885.73	776.71	769.8
Itch		NM_008395.2	NM_008395.2:575	Endogenous	mRNA	100			1622.61	1623.47	1558.72	1475.48	1590.32	1494.49	1494.63	1515.99	1633.86	1573	1546.9	1599.32
Itga1		NM_001033228.3	NM_001033228.3:2550	Endogenous	mRNA	100			211.01	219.64	262.82	209.03	395.95	278.59	159.41	331.93	309.67	308.27	338.47	298.59
Itga2		NM_008396.2	NM_008396.2:1860	Endogenous	mRNA	100			43.66	48.6	55.47	54.77	56.83	55.72	26.75	46.57	58	50.67	63.41	64.38
Itga2b		NM_010575.2	NM_010575.2:461	Endogenous	mRNA	100			17.67	20.56	23.64	12.3	19.56	18.57	21.4	22.79	24.58	31.67	30.77	41.06
Itga4		NM_010576.3	NM_010576.3:6600	Endogenous	mRNA	100			100.83	177.58	240.08	174.38	297.2	211.73	110.2	284.37	311.63	258.65	317.03	362.04
Itga5		NM_010577.3	NM_010577.3:2446	Endogenous	mRNA	100			1542.57	1252.42	1533.26	1595.09	1181.33	875.4	1583.43	1293.05	1291.75	1621.56	1404.23	1287.67
Itga6		NM_008397.3	NM_008397.3:910	Endogenous	mRNA	100			3356.44	3200.2	2917.37	3524.4	3637.16	4645.67	3309.16	3122.15	3022.94	3680.18	3173.05	3316.22
Itgae		NM_008399.1	NM_008399.1:775	Endogenous	mRNA	100			48.85	62.62	116.4	33.53	61.49	52	73.82	95.12	117.97	54.9	47.55	57.85
Itgal		NM_008400.2	NM_008400.2:950	Endogenous	mRNA	100			242.2	343.01	330.11	507.48	590.67	408.6	328.46	553.88	594.76	591.19	700.25	864.98
Itgam		NM_008401.2	NM_008401.2:155	Endogenous	mRNA	100			951.11	1040.25	1410.49	1036.19	1500.89	1598.5	951.13	1291.07	1378.26	1148.6	1680.23	1388.44
Itgax		NM_021334.2	NM_021334.2:327	Endogenous	mRNA	100			71.72	37.39	36.38	42.48	51.24	33.43	55.63	70.35	74.71	44.34	55.01	55.99
Itgb1		NM_010578.1	NM_010578.1:1855	Endogenous	mRNA	100			11195	10359.5	10827.4	10069.1	9064.01	9189.8	9883.63	9580.47	9685.19	9319.75	9574.16	8417.44
Itgb2		NM_008404.4	NM_008404.4:2542	Endogenous	mRNA	100			333.67	395.35	528.36	628.2	666.13	537.37	437.58	559.83	726.49	657.7	935.22	962.02
Itgb3		NM_016780.2	NM_016780.2:2595	Endogenous	mRNA	100			91.47	62.62	84.57	93.89	150.93	125.06	90.94	97.1	108.14	108.74	125.88	97.04
Itgb4		NM_001005608.2	NM_001005608.2:3355	Endogenous	mRNA	100			754.65	1445.89	1428.68	1182.62	1345.3	1958.81	1049.56	1528.87	1556.2	1253.12	1470.44	1446.3
Itk		NM_010583.3	NM_010583.3:404	Endogenous	mRNA	100			23.91	23.37	33.65	51.42	33.54	40.86	29.96	35.67	67.83	50.67	51.28	90.51
Jak1		NM_146145.2	NM_146145.2:4080	Endogenous	mRNA	100			1164.2	1296.34	1455.05	1265.34	1313.62	1219.61	1145.85	1352.5	1442.16	1377.69	1494.68	1413.64
Jak2		NM_008413.2	NM_008413.2:1049	Endogenous	mRNA	100			1334.67	1287	1228.61	1578.32	955.87	544.8	1334.15	1228.65	1233.75	1491.71	1294.21	1144.91
Jak3		NM_010589.5	NM_010589.5:145	Endogenous	mRNA	100			517.65	580.41	507.45	462.77	681.03	830.82	591.65	579.64	560.35	694.65	557.59	758.61
Jam3		NM_023277.4	NM_023277.4:145	Endogenous	mRNA	100			19.75	20.56	41.83	30.18	33.54	28.48	24.61	44.59	37.36	33.78	60.61	40.12
Jun		NM_010591.2	NM_010591.2:2212	Endogenous	mRNA	100			1695.37	1469.25	1507.79	1422.95	870.16	453.18	1700.05	1321.79	1256.36	1333.35	1209.36	1008.67
Kdr		NM_010612.2	NM_010612.2:995	Endogenous	mRNA	100			162.16	214.97	291.01	163.2	282.29	136.2	119.83	289.33	249.7	247.03	283.46	178.22
Kit		NM_001122733.1	NM_001122733.1:4275	Endogenous	mRNA	100			66.53	62.62	47.29	49.18	68.01	64.39	63.12	98.09	65.87	64.4	66.2	74.65
Klra1		NM_016659.3	NM_016659.3:105	Endogenous	mRNA	100			14.55	9.35	6.37	11.18	6.52	11.14	19.26	21.8	10.81	7.39	11.19	10.26
Klra15		NM_013793.2	NM_013793.2:736	Endogenous	mRNA	100			6.24	6.54	5.46	8.94	5.59	8.67	9.63	11.89	6.88	4.22	9.32	5.6
Klra17		NM_133203.4	NM_133203.4:58	Endogenous	mRNA	100			25.99	24.3	36.38	19	15.84	17.33	33.17	43.6	31.46	30.62	25.18	46.65
Klra2		NM_001170851.1	NM_001170851.1:420	Endogenous	mRNA	100			437.62	541.16	671.14	678.5	981.96	1002.93	555.27	851.13	836.59	670.37	945.48	1206.49
Klra20		NM_053150.2	NM_053150.2:176	Endogenous	mRNA	100			8.32	11.22	9.09	11.18	5.59	7.43	5.35	6.94	7.86	8.45	4.66	10.26
Klra21		NM_053151.1	NM_053151.1:41	Endogenous	mRNA	100			16.63	10.28	1.82	8.94	9.32	11.14	10.7	9.91	4.92	7.39	11.19	8.4
Klra27		XM_916590.3	XM_916590.3:496	Endogenous	mRNA	100			2.08	9.35	7.28	3.35	3.73	8.67	5.35	8.92	7.86	3.17	8.39	6.53
Klra3		NM_010648.2	NM_010648.2:7	Endogenous	mRNA	100			9.36	3.74	10.91	8.94	7.45	14.86	9.63	7.93	10.81	8.45	12.12	17.73
Klra4		NM_010649.3	NM_010649.3:169	Endogenous	mRNA	100			12.47	16.82	9.09	16.77	8.38	7.43	19.26	7.93	14.75	6.33	14.92	17.73
Klra5		NM_008463.2	NM_008463.2:174	Endogenous	mRNA	100			17.67	21.5	14.55	16.77	14.91	14.86	22.47	17.84	17.7	12.67	32.63	20.53
Klra6		NM_008464.2	NM_008464.2:880	Endogenous	mRNA	100			18.71	17.76	12.73	10.06	15.84	16.1	20.33	22.79	10.81	8.45	9.32	16.8
Klra7		NM_001110323.1	NM_001110323.1:250	Endogenous	mRNA	100			28.07	43.93	62.75	50.3	88.51	85.43	52.42	67.38	98.31	67.56	104.43	96.11
Klrb1		NM_001099918.1	NM_001099918.1:327	Endogenous	mRNA	100			9.36	9.35	5.46	11.18	8.38	11.14	13.91	9.91	12.78	8.45	13.05	14
Klrb1c		NM_008527.2	NM_008527.2:47	Endogenous	mRNA	100			11.43	9.35	4.55	8.94	9.32	18.57	12.84	15.85	8.85	6.33	6.53	13.06
Klrc1		NM_001136068.1	NM_001136068.1:68	Endogenous	mRNA	100			153.84	371.99	311.93	557.78	402.47	300.88	451.49	656.93	624.25	641.87	744.08	1151.44
Klrc2		NM_010653.4	NM_010653.4:259	Endogenous	mRNA	100			12.47	51.41	61.84	68.19	63.35	60.67	53.49	69.36	84.54	77.07	82.99	145.56
Klrd1		NM_010654.2	NM_010654.2:434	Endogenous	mRNA	100			180.87	433.67	370.13	534.3	603.71	532.42	379.81	666.84	736.32	654.54	755.27	1380.05
Klrg1		NM_016970.1	NM_016970.1:825	Endogenous	mRNA	100			18.71	65.42	20.92	57.01	53.1	74.29	48.14	58.46	59.97	49.62	66.2	40.12
Klrk1		NM_001083322.1	NM_001083322.1:144	Endogenous	mRNA	100			60.29	191.6	180.06	264.92	316.76	238.97	135.88	293.29	364.72	238.59	366.44	550.53
Lag3		NM_008479.1	NM_008479.1:1700	Endogenous	mRNA	100			48.85	80.38	66.39	110.66	127.64	126.29	100.57	128.81	153.36	138.3	147.32	319.12
Lamp1		NM_010684.2	NM_010684.2:2080	Endogenous	mRNA	100			9786.57	10787.6	11068.4	10832.5	9083.57	8331.74	9415.02	10131.4	10569	9852.88	10419.9	9722.84
Lamp2		NM_001017959.1	NM_001017959.1:908	Endogenous	mRNA	100			4711.9	4741.42	4982.63	5360.93	4202.67	3075.65	4766.35	4581.66	4998.9	5115.94	5330.68	5097.49
Lamp3		NM_177356.3	NM_177356.3:1074	Endogenous	mRNA	100			9.36	10.28	11.82	8.94	5.59	12.38	12.84	9.91	12.78	7.39	12.12	11.2
Lbp		NM_008489.2	NM_008489.2:1015	Endogenous	mRNA	100			23.91	32.71	200.98	451.59	169.56	90.39	158.34	225.91	135.66	279.76	415.86	191.28
Lck		NM_010693.2	NM_010693.2:1180	Endogenous	mRNA	100			74.84	186.93	156.42	177.73	258.07	251.35	150.85	244.74	311.63	244.92	269.47	422.69
Lcn2		NM_008491.1	NM_008491.1:190	Endogenous	mRNA	100			1807.63	1413.17	810.28	2724.06	313.03	480.42	2497.12	196.19	524.96	2420.73	980.91	1281.14
Lcp1		NM_001247984.1	NM_001247984.1:3344	Endogenous	mRNA	100			2553.97	3367.5	3738.56	3512.1	3848.64	4284.12	2769.94	3540.29	4159.36	3675.96	4537.19	4704.66
Lgals3		NM_001145953.1	NM_001145953.1:665	Endogenous	mRNA	100			25646.7	20717.2	17577.9	27327.8	14435.9	21393.3	26246.5	14712	15033.1	23995.1	18291.4	19982.2
Lif		NM_008501.2	NM_008501.2:3435	Endogenous	mRNA	100			376.29	257.96	225.53	320.81	234.78	300.88	302.78	210.06	254.61	309.32	239.63	247.27
Lilra5		NM_001081239.2	NM_001081239.2:994	Endogenous	mRNA	100			120.58	89.73	105.49	45.83	118.32	30.95	64.19	117.91	73.73	41.17	49.42	89.58
Litaf		NM_019980.1	NM_019980.1:1100	Endogenous	mRNA	100			1010.36	863.61	813.92	878.58	691.28	424.7	921.17	833.3	853.3	870.95	933.36	785.67
Lrp1		NM_008512.2	NM_008512.2:1310	Endogenous	mRNA	100			6075.68	6175.16	7862.71	5270.39	7716.84	7487.3	6012.77	7112.28	7063.35	6355.33	6554.96	7126.97
Lrrn3		NM_010733.2	NM_010733.2:1765	Endogenous	mRNA	100			49.89	72.9	70.02	60.36	61.49	53.24	52.42	86.2	43.26	40.12	38.23	30.79
Lta		NM_010735.1	NM_010735.1:1115	Endogenous	mRNA	100			15.59	17.76	13.64	19	18.63	19.81	16.05	21.8	22.61	23.23	20.51	24.26
Ltb		NM_008518.2	NM_008518.2:163	Endogenous	mRNA	100			83.16	128.98	182.79	155.37	198.44	189.44	144.43	252.67	258.55	209.03	261.08	441.35
Ltbr		NM_010736.3	NM_010736.3:1962	Endogenous	mRNA	100			691.24	743.97	800.28	761.22	746.25	837.01	659.05	682.69	717.64	768.55	728.23	732.48
Ltf		NM_008522.3	NM_008522.3:2545	Endogenous	mRNA	100			5.2	9.35	6.37	4.47	5.59	7.43	6.42	10.9	11.8	8.45	10.26	11.2
Ltk		NM_008523.2	NM_008523.2:788	Endogenous	mRNA	100			18.71	14.02	7.28	16.77	11.18	21.05	19.26	10.9	9.83	9.5	6.53	10.26
Ly86		NM_010745.2	NM_010745.2:725	Endogenous	mRNA	100			622.64	765.47	1000.35	781.34	1214.87	905.11	546.71	1232.61	1141.34	799.17	1098.4	1423.9
Ly9		NM_008534.2	NM_008534.2:1190	Endogenous	mRNA	100			208.93	302.82	367.4	337.57	289.74	252.59	232.17	317.07	371.6	273.43	355.25	396.57
Ly96		NM_001159711.1	NM_001159711.1:64	Endogenous	mRNA	100			395	314.04	411.96	411.35	379.18	344.22	448.28	389.4	400.11	458.18	492.32	424.56
Lyn		NM_010747.1	NM_010747.1:1725	Endogenous	mRNA	100			576.9	755.19	929.41	765.69	1090.03	1099.51	470.75	1031.47	975.2	800.22	1087.21	1190.63
Lyve1		NM_053247.4	NM_053247.4:150	Endogenous	mRNA	100			23.91	76.64	278.28	99.48	125.77	43.34	95.22	98.09	176.95	110.85	275.07	27.99
Lyz2		NM_017372.3	NM_017372.3:98	Endogenous	mRNA	100			10635.8	20278.9	22435	14383.7	27321.5	22022.3	11049.8	21307.1	26693.2	19897.9	29631.6	28059.1
Maf		NM_001025577.2	NM_001025577.2:43	Endogenous	mRNA	100			81.08	138.33	195.52	117.37	215.21	237.73	77.03	162.5	177.94	156.24	210.73	178.22
Map2k1		NM_008927.3	NM_008927.3:1695	Endogenous	mRNA	100			2077.89	1740.3	1651.48	2108.16	1343.44	1411.53	2032.79	1344.58	1429.38	1776.75	1620.56	1535.87
Map2k2		NM_023138.4	NM_023138.4:1440	Endogenous	mRNA	100			1227.61	1425.32	1387.75	1222.86	1435.67	1539.06	1249.63	1253.42	1313.38	1228.84	1213.09	1305.4
Map2k4		NM_009157.4	NM_009157.4:1335	Endogenous	mRNA	100			663.18	600.97	602.03	564.48	542.22	495.27	574.53	566.76	584.93	565.86	539.88	523.47
Map3k1		NM_011945.2	NM_011945.2:1640	Endogenous	mRNA	100			425.14	371.05	423.78	404.64	479.8	437.08	433.3	406.25	415.84	463.45	436.38	493.61
Map3k5		NM_008580.4	NM_008580.4:640	Endogenous	mRNA	100			481.27	500.03	507.45	489.59	640.97	559.66	504.99	552.89	561.33	470.84	509.11	574.79
Map3k7		NM_009316.1	NM_009316.1:822	Endogenous	mRNA	100			729.71	757.06	600.21	688.56	637.25	586.9	643	759.98	742.22	566.91	702.12	672.76
Map4k2		NM_009006.2	NM_009006.2:666	Endogenous	mRNA	100			134.09	124.31	130.04	98.37	147.2	164.68	124.11	139.71	137.63	125.63	143.59	160.49
Mapk1		NM_011949.3	NM_011949.3:2640	Endogenous	mRNA	100			1832.58	1890.77	1946.13	1875.65	1937.83	2206.44	1813.46	1858.82	1921.9	1709.18	1816.37	1836.33
Mapk11		NM_011161.5	NM_011161.5:396	Endogenous	mRNA	100			321.19	300.95	312.84	301.8	357.75	356.6	328.46	320.04	312.62	354.72	279.73	296.72
Mapk14		NM_001168513.1	NM_001168513.1:114	Endogenous	mRNA	100			1451.09	1455.23	1551.44	1487.78	1471.07	1166.37	1435.79	1544.73	1567.01	1470.59	1490.02	1607.72
Mapk3		NM_011952.2	NM_011952.2:825	Endogenous	mRNA	100			3455.18	3342.27	3218.38	3211.42	3411.7	3731.89	3234.27	2866.51	2961	3176.61	2859.75	2861.8
Mapk8		NM_016700.3	NM_016700.3:970	Endogenous	mRNA	100			508.3	559.85	541.1	498.54	502.16	550.99	502.85	454.8	480.72	427.56	453.16	490.81
Mapkapk2		NM_008551.1	NM_008551.1:1991	Endogenous	mRNA	100			1102.87	1235.59	1198.6	1211.69	1090.03	902.64	1085.94	1173.16	1187.55	1116.93	1207.49	1101.98
Marco		NM_010766.2	NM_010766.2:350	Endogenous	mRNA	100			10.39	7.48	5.46	10.06	4.66	17.33	5.35	11.89	7.86	15.84	11.19	12.13
Masp1		NM_008555.2	NM_008555.2:210	Endogenous	mRNA	100			245.31	408.44	319.2	261.56	285.08	203.06	279.24	227.89	280.17	276.59	214.46	252.87
Masp2		NM_010767.3	NM_010767.3:363	Endogenous	mRNA	100			28.07	20.56	19.1	23.47	33.54	16.1	23.54	20.81	31.46	30.62	26.11	27.06
Mavs		NM_144888.1	NM_144888.1:2510	Endogenous	mRNA	100			430.34	480.4	441.06	411.35	477	512.61	408.7	492.45	450.25	434.95	463.42	456.28
Mbl2		NM_010776.1	NM_010776.1:525	Endogenous	mRNA	100			7.28	8.41	5.46	8.94	6.52	7.43	8.56	6.94	7.86	4.22	5.59	9.33
Mcam		NM_023061.2	NM_023061.2:630	Endogenous	mRNA	100			1125.74	895.38	1189.5	623.73	1216.73	811.01	619.47	1114.7	1012.56	803.39	907.25	686.76
Mef2c		NM_001170537.1	NM_001170537.1:4341	Endogenous	mRNA	100			133.05	208.42	265.55	150.9	250.61	144.87	115.55	259.6	210.38	146.74	249.89	206.21
Mefv		NM_001161790.1	NM_001161790.1:928	Endogenous	mRNA	100			31.18	32.71	44.56	51.42	60.56	69.34	33.17	83.23	83.56	100.29	91.38	122.24
Mertk		NM_008587.1	NM_008587.1:1320	Endogenous	mRNA	100			179.83	145.8	148.23	120.72	182.6	120.1	169.04	122.86	134.68	293.49	187.42	246.34
Mfge8		NM_008594.2	NM_008594.2:1357	Endogenous	mRNA	100			450.09	373.86	396.5	356.58	345.64	329.36	377.67	372.56	348.01	387.44	355.25	320.98
Mif		NM_010798.2	NM_010798.2:373	Endogenous	mRNA	100			9268.92	8293.05	7076.08	9341.38	6556.01	12801.6	9939.26	4694.62	5408.84	9053.71	6787.13	7131.64
Mill2		NM_153760.2	NM_153760.2:22	Endogenous	mRNA	100			245.31	286.93	271	243.68	274.84	209.25	262.12	258.61	265.43	202.69	273.2	278.06
Mme		NM_008604.3	NM_008604.3:285	Endogenous	mRNA	100			6.24	5.61	1.82	8.94	10.25	6.19	7.49	7.93	6.88	17.95	24.24	15.86
Mmp9		NM_013599.2	NM_013599.2:1570	Endogenous	mRNA	100			70.68	80.38	106.4	83.83	72.67	53.24	79.17	85.21	219.22	450.79	159.44	81.18
Mnx1		NM_019944.1	NM_019944.1:1740	Endogenous	mRNA	100			5.2	9.35	9.09	12.3	10.25	9.91	8.56	7.93	7.86	8.45	10.26	14
Mpo		NM_010824.2	NM_010824.2:1648	Endogenous	mRNA	100			9.36	16.82	9.09	7.82	11.18	8.67	10.7	6.94	12.78	10.56	6.53	14.93
Mpped1		NM_172610.3	NM_172610.3:424	Endogenous	mRNA	100			6.24	9.35	10.91	8.94	7.45	8.67	10.7	6.94	7.86	10.56	9.32	7.46
Mr1		NM_008209.4	NM_008209.4:1360	Endogenous	mRNA	100			80.04	103.74	112.77	90.54	102.48	64.39	84.52	117.91	124.85	106.63	141.73	104.51
Mrc1		NM_008625.1	NM_008625.1:3992	Endogenous	mRNA	100			1451.09	2474.92	3262.04	1460.95	2535.02	2566.76	1164.04	2071.85	2613	2050.18	2790.75	1483.62
Ms4a1		NM_007641.5	NM_007641.5:166	Endogenous	mRNA	100			10.39	14.02	12.73	19	13.97	17.33	9.63	17.84	28.51	17.95	19.58	17.73
Ms4a2		NM_001276330.1	NM_001276330.1:104	Endogenous	mRNA	100			14.55	51.41	15.46	23.47	16.77	30.95	25.68	48.55	32.44	39.06	32.63	61.58
Msln		NM_018857.1	NM_018857.1:346	Endogenous	mRNA	100			2549.81	2510.44	2532.69	2134.98	2057.08	2137.11	2083.07	1746.86	2037.9	1968.89	1833.15	1713.16
Msr1		NM_001113326.1	NM_001113326.1:555	Endogenous	mRNA	100			1696.41	1998.26	2235.32	1903.6	2690.6	2493.7	1581.29	2150.13	2399.67	2120.91	2847.63	2486.7
Mst1r		NM_009074.1	NM_009074.1:3135	Endogenous	mRNA	100			7.28	7.48	15.46	16.77	14.91	27.24	10.7	11.89	15.73	22.17	19.58	17.73
Muc1		NM_013605.1	NM_013605.1:1445	Endogenous	mRNA	100			62.37	68.23	63.66	70.42	94.1	61.91	87.73	69.36	66.85	69.68	85.78	79.31
Mx1		NM_010846.1	NM_010846.1:1078	Endogenous	mRNA	100			10.39	8.41	7.28	14.53	5.59	7.43	13.91	9.91	13.76	7.39	8.39	7.46
Mx2		NM_013606.1	NM_013606.1:2095	Endogenous	mRNA	100			120.58	185.99	177.33	217.97	179.81	199.35	142.3	199.16	215.29	277.65	225.65	275.26
Myc		NM_010849.4	NM_010849.4:630	Endogenous	mRNA	100			3269.12	2939.44	3162	2954.32	2806.12	2554.37	2998.9	2177.88	2221.73	2715.27	2436.43	2023.88
Myd88		NM_010851.2	NM_010851.2:1595	Endogenous	mRNA	100			268.18	349.55	332.84	388.99	386.63	367.74	307.06	443.9	489.57	334.66	432.65	390.03
Ncam1		NM_001113204.1	NM_001113204.1:740	Endogenous	mRNA	100			17.67	13.08	29.1	14.53	14.91	43.34	21.4	33.69	38.34	68.62	24.24	60.65
Ncf4		NM_008677.2	NM_008677.2:741	Endogenous	mRNA	100			697.48	966.42	1064.91	949.01	1322.94	1373.15	698.64	1172.17	1271.11	944.85	1318.45	1454.69
Ncr1		NM_010746.3	NM_010746.3:391	Endogenous	mRNA	100			53.01	208.42	194.61	197.85	260.86	298.4	96.29	278.43	368.65	178.41	284.39	327.52
Nefl		NM_010910.1	NM_010910.1:1303	Endogenous	mRNA	100			71.72	62.62	51.84	64.83	80.12	86.67	62.05	68.37	44.24	51.73	40.09	41.06
Nfatc1		NM_016791.4	NM_016791.4:1570	Endogenous	mRNA	100			141.37	169.17	178.24	144.2	247.82	269.92	166.9	204.11	231.02	222.75	191.15	275.26
Nfatc2		NM_001037177.1	NM_001037177.1:1559	Endogenous	mRNA	100			53.01	77.58	113.68	73.77	141.61	147.34	51.35	128.81	129.77	102.4	145.46	198.75
Nfatc3		NM_010901.2	NM_010901.2:2260	Endogenous	mRNA	100			319.12	345.82	333.75	361.05	286.95	224.11	327.39	359.68	329.33	283.98	354.32	336.85
Nfatc4		NM_023699.3	NM_023699.3:2205	Endogenous	mRNA	100			33.26	36.45	64.57	50.3	65.22	69.34	37.45	77.29	58	71.79	86.72	69.05
Nfkb1		NM_008689.2	NM_008689.2:2125	Endogenous	mRNA	100			1135.1	1069.23	1152.22	1025.01	1199.03	1129.22	1136.22	1105.78	1053.85	1132.77	1105.86	1139.31
Nfkb2		NM_019408.2	NM_019408.2:1150	Endogenous	mRNA	100			3162.06	3517.05	3369.34	2899.55	3508.59	3954.76	2829.85	2951.72	3080.94	2958.08	2883.06	2890.73
Nfkbia		NM_010907.2	NM_010907.2:646	Endogenous	mRNA	100			589.38	417.78	377.4	466.12	313.03	386.31	610.91	299.23	266.41	564.8	381.36	388.17
Nlrc5		NM_001033207.3	NM_001033207.3:6665	Endogenous	mRNA	100			628.88	917.82	837.56	1120.03	1472.94	1480.87	1027.09	1366.37	1337.96	1519.16	1618.69	1960.43
Nlrp3		NM_145827.3	NM_145827.3:508	Endogenous	mRNA	100			147.6	156.08	146.41	143.08	182.6	199.35	161.55	156.55	188.75	210.08	175.3	260.33
Nod1		NM_172729.2	NM_172729.2:1446	Endogenous	mRNA	100			128.89	157.02	186.43	186.67	279.49	287.26	159.41	229.88	250.68	278.71	259.21	368.57
Nod2		NM_145857.2	NM_145857.2:1086	Endogenous	mRNA	100			31.18	40.19	40.92	44.71	79.19	54.48	44.94	68.37	67.83	67.56	75.53	95.18
Nos2		NM_010927.3	NM_010927.3:3715	Endogenous	mRNA	100			80.04	57.01	48.2	121.84	44.72	55.72	121.97	46.57	60.95	188.97	113.76	122.24
Notch1		NM_008714.2	NM_008714.2:1425	Endogenous	mRNA	100			295.21	279.46	297.38	287.27	398.75	352.88	310.27	405.26	406.01	373.72	406.54	439.49
Nrp1		NM_008737.2	NM_008737.2:1190	Endogenous	mRNA	100			678.77	950.53	1337.73	841.7	1104	718.15	650.49	1082.99	1215.07	940.63	1326.84	1054.4
Nt5e		NM_011851.3	NM_011851.3:1600	Endogenous	mRNA	100			134.09	140.2	153.69	121.84	175.15	105.25	146.57	152.59	177.94	168.91	157.58	150.23
Nup107		NM_134010.2	NM_134010.2:200	Endogenous	mRNA	100			1452.13	1421.59	1515.98	1275.4	1499.02	1492.01	1289.22	1436.72	1464.77	1263.68	1344.56	1302.6
Oas2		NM_145227.3	NM_145227.3:414	Endogenous	mRNA	100			773.36	1107.55	1277.71	1737.05	1360.21	1160.18	1149.06	1450.6	1432.33	1573	1786.53	2126.52
Oas3		NM_145226.2	NM_145226.2:365	Endogenous	mRNA	100			81.08	121.5	99.13	202.32	177.94	179.54	102.71	145.65	185.8	203.75	216.32	267.8
Oasl1		NM_145209.3	NM_145209.3:626	Endogenous	mRNA	100			349.26	288.8	352.85	450.47	360.55	482.89	345.57	365.62	405.02	488.79	459.69	510.4
Osm		NM_001013365.2	NM_001013365.2:579	Endogenous	mRNA	100			146.56	126.18	94.58	148.67	70.81	64.39	163.69	60.44	116.99	173.14	79.26	74.65
Pax5		NM_008782.2	NM_008782.2:90	Endogenous	mRNA	100			9.36	2.8	9.09	7.82	6.52	7.43	6.42	7.93	12.78	5.28	6.53	10.26
Pdcd1		NM_008798.1	NM_008798.1:1134	Endogenous	mRNA	100			56.13	149.54	137.32	224.68	244.09	333.07	159.41	221.95	238.89	315.66	272.27	551.46
Pdcd1lg2		NM_021396.2	NM_021396.2:1870	Endogenous	mRNA	100			42.62	47.67	26.37	57.01	61.49	27.24	71.68	46.57	79.63	103.46	78.32	155.83
Pdgfc		NM_019971.2	NM_019971.2:1165	Endogenous	mRNA	100			158	140.2	226.44	154.26	167.7	138.68	148.71	179.34	172.04	185.8	263.88	169.82
Pdgfrb		NM_008809.1	NM_008809.1:1185	Endogenous	mRNA	100			219.33	262.63	275.55	172.14	284.15	224.11	163.69	304.19	287.06	209.03	233.11	252.87
Pecam1		NM_008816.2	NM_008816.2:1100	Endogenous	mRNA	100			1111.19	657.05	1072.19	600.25	949.35	484.13	714.69	1064.17	982.09	937.46	1059.24	734.35
Pik3cd		XM_003945690.1	XM_003945690.1:4648	Endogenous	mRNA	100			130.97	250.48	305.56	228.03	411.79	403.65	182.95	393.37	390.28	327.27	394.42	542.13
Pik3cg		NM_020272.2	NM_020272.2:2890	Endogenous	mRNA	100			117.46	191.6	247.36	122.96	229.19	196.87	131.6	214.02	225.12	164.69	239.63	251
Pin1		NM_023371.3	NM_023371.3:2480	Endogenous	mRNA	100			94.59	109.35	110.04	117.37	126.7	147.34	102.71	109.98	124.85	115.07	140.8	143.7
Pla2g1b		NM_011107.1	NM_011107.1:360	Endogenous	mRNA	100			10.39	11.22	5.46	5.59	13.97	11.14	10.7	11.89	8.85	3.17	9.32	15.86
Pla2g6		NM_001199023.1	NM_001199023.1:768	Endogenous	mRNA	100			257.79	279.46	267.37	235.85	288.81	240.21	220.4	262.57	255.6	226.98	254.55	265
Plau		NM_008873.2	NM_008873.2:1950	Endogenous	mRNA	100			1584.15	2534.74	2414.47	2067.91	1848.39	3553.59	1698.98	1767.67	2363.3	2196.92	2812.2	1776.61
Plaur		NM_011113.3	NM_011113.3:1085	Endogenous	mRNA	100			4122.52	3203.94	3230.21	3671.95	3057.67	3863.14	3491.05	2541.51	2820.42	3301.18	2872.81	2568.81
Pmch		NM_029971.2	NM_029971.2:215	Endogenous	mRNA	100			7.28	8.41	5.46	12.3	6.52	11.14	8.56	11.89	8.85	7.39	13.05	12.13
Pml		NM_008884.5	NM_008884.5:616	Endogenous	mRNA	100			975.02	1213.16	1266.8	1225.1	1068.6	744.15	902.99	1362.41	1360.57	1154.94	1253.18	1310.06
Pnma1		NM_027438.3	NM_027438.3:906	Endogenous	mRNA	100			14.55	26.17	17.28	13.41	13.97	23.53	8.56	30.72	20.64	17.95	15.85	16.8
Pou2af1		NM_011136.2	NM_011136.2:1865	Endogenous	mRNA	100			8.32	15.89	12.73	19	12.11	14.86	18.19	8.92	12.78	11.61	16.78	21.46
Pou2f2		NM_001163556.1	NM_001163556.1:52	Endogenous	mRNA	100			33.26	39.25	68.21	39.12	53.1	68.1	29.96	81.25	63.9	31.67	69.93	88.64
Pparg		NM_011146.1	NM_011146.1:1060	Endogenous	mRNA	100			17.67	15.89	20.01	21.24	32.61	24.76	12.84	29.73	28.51	25.34	34.5	33.59
Ppbp		NM_023785.2	NM_023785.2:225	Endogenous	mRNA	100			70.68	42.06	59.11	82.72	24.22	48.29	70.61	37.65	184.82	63.34	54.08	30.79
Prdm1		NM_007548.3	NM_007548.3:1440	Endogenous	mRNA	100			197.5	112.16	108.22	124.07	68.01	48.29	227.89	68.37	62.92	174.19	86.72	115.7
Prf1		NM_011073.2	NM_011073.2:1350	Endogenous	mRNA	100			152.8	274.78	152.78	505.24	353.09	517.56	327.39	324.01	401.09	529.96	486.73	607.44
Prg2		NM_008920.4	NM_008920.4:119	Endogenous	mRNA	100			7.28	12.15	7.28	11.18	10.25	13.62	17.12	9.91	9.83	7.39	12.12	12.13
Prkcd		NM_011103.2	NM_011103.2:1265	Endogenous	mRNA	100			1236.96	1086.05	1327.73	1200.51	1386.29	1310	1154.41	1476.36	1520.81	1450.54	1483.49	1609.59
Prkce		NM_011104.2	NM_011104.2:1510	Endogenous	mRNA	100			240.12	231.79	230.99	223.56	259.93	212.97	243.93	233.84	257.56	229.09	239.63	261.27
Psen1		NM_008943.2	NM_008943.2:2770	Endogenous	mRNA	100			554.04	601.91	632.04	591.31	572.96	407.36	480.38	598.47	608.52	578.53	668.55	653.17
Psen2		NM_001128605.1	NM_001128605.1:560	Endogenous	mRNA	100			116.42	155.15	169.15	175.49	207.76	199.35	121.97	206.1	222.17	193.19	245.23	279
Psma2		NM_008944.2	NM_008944.2:136	Endogenous	mRNA	100			3429.2	3947.91	4097.78	4085.53	3869.14	4415.37	3588.41	4200.19	4076.78	3663.29	3648.59	4035.63
Psmb10		NM_013640.3	NM_013640.3:401	Endogenous	mRNA	100			509.34	936.51	760.26	1311.17	1413.31	1957.57	757.48	1394.12	1443.14	1295.35	1661.58	1865.26
Psmb7		NM_011187.1	NM_011187.1:184	Endogenous	mRNA	100			1673.54	1807.59	1778.8	1763.88	1433.81	1110.65	1582.36	1756.77	1703.66	1444.2	1548.76	1453.76
Psmb8		NM_010724.2	NM_010724.2:362	Endogenous	mRNA	100			2316.97	3805.85	3667.63	5531.95	5080.28	5613.93	3868.72	5341.64	5940.68	5174	6471.97	7405.97
Psmb9		NM_013585.2	NM_013585.2:540	Endogenous	mRNA	100			941.76	1406.63	1286.81	2260.17	2132.54	2949.36	1679.72	2160.04	2327.91	2153.63	2580.02	3058.68
Psmd7		NM_010817.2	NM_010817.2:1424	Endogenous	mRNA	100			2376.22	2681.48	2655.46	2427.84	2408.31	3085.56	2225.37	2557.37	2614.96	2232.81	2378.62	2490.43
Ptgdr2		NM_009962.2	NM_009962.2:270	Endogenous	mRNA	100			9.36	10.28	13.64	4.47	9.32	6.19	7.49	9.91	12.78	6.33	7.46	10.26
Ptgs2		NM_011198.3	NM_011198.3:675	Endogenous	mRNA	100			3469.74	1882.36	1702.41	2940.91	1117.98	2049.2	3299.54	929.41	1204.26	2830.34	1765.08	1599.32
Ptprc		NM_011210.3	NM_011210.3:2320	Endogenous	mRNA	100			443.85	657.05	915.77	722.09	1169.22	1149.04	565.97	1076.06	1191.48	1033.53	1258.78	1755.15
Pvr		NM_027514.2	NM_027514.2:962	Endogenous	mRNA	100			2276.43	1611.32	1577.82	1938.25	1348.1	1691.36	2029.58	1175.14	1118.73	1984.72	1459.25	1357.65
Pvrl2		NM_001159724.1	NM_001159724.1:984	Endogenous	mRNA	100			168.39	192.54	192.79	175.49	199.37	175.82	150.85	188.26	232	188.97	194.88	212.75
Pycard		NM_023258.4	NM_023258.4:1654	Endogenous	mRNA	100			11.43	10.28	10.91	11.18	20.5	19.81	14.98	17.84	17.7	19	16.78	14
Raet1		NM_009018.1	NM_009018.1:548	Endogenous	mRNA	100			87.32	69.16	90.94	102.84	105.28	126.29	85.59	82.24	128.78	98.18	134.27	111.97
Rag1		NM_009019.2	NM_009019.2:1945	Endogenous	mRNA	100			6.24	11.22	5.46	8.94	3.73	8.67	11.77	15.85	6.88	2.11	8.39	9.33
Rel		NM_009044.2	NM_009044.2:1290	Endogenous	mRNA	100			290.01	249.55	294.65	315.22	272.97	217.92	343.43	304.19	301.8	318.82	285.32	345.24
Rela		NM_009045.4	NM_009045.4:645	Endogenous	mRNA	100			657.98	646.77	597.48	584.61	691.28	728.05	618.4	561.81	588.86	583.8	574.37	599.98
Relb		NM_009046.2	NM_009046.2:2013	Endogenous	mRNA	100			945.91	835.57	825.74	930	787.24	876.63	1003.56	759.98	783.51	988.14	828.93	834.19
Reps1		NM_001111065.1	NM_001111065.1:294	Endogenous	mRNA	100			595.61	572.93	582.93	567.84	518	475.46	550.99	465.7	514.14	567.97	513.77	545.86
Ripk2		NM_138952.3	NM_138952.3:830	Endogenous	mRNA	100			246.35	260.76	233.72	295.1	291.61	252.59	270.68	255.64	295.9	292.43	289.98	326.58
Rora		NM_013646.1	NM_013646.1:1045	Endogenous	mRNA	100			79	48.6	81.85	76.01	101.55	131.25	70.61	68.37	85.53	92.9	114.69	111.04
Rorc		NM_011281.2	NM_011281.2:648	Endogenous	mRNA	100			14.55	10.28	17.28	12.3	28.88	19.81	10.7	22.79	21.63	14.78	35.43	19.59
Rps6		NM_009096.3	NM_009096.3:1195	Endogenous	mRNA	100			586.26	574.8	550.19	515.3	505.89	453.18	501.78	493.44	530.86	512.02	513.77	437.62
Rrad		NM_019662.2	NM_019662.2:1439	Endogenous	mRNA	100			50.93	96.27	97.31	64.83	95.96	99.05	52.42	110.97	91.43	55.95	91.38	107.31
Rsad2		NM_021384.4	NM_021384.4:510	Endogenous	mRNA	100			145.53	164.5	129.14	271.62	144.41	174.58	165.83	175.38	171.05	406.45	237.77	271.53
Runx1		NM_001111021.1	NM_001111021.1:3055	Endogenous	mRNA	100			2226.54	1758.06	1898.84	1848.83	1692.81	1314.95	2087.35	1663.63	1736.1	1984.72	1750.16	1615.19
Runx3		NM_019732.2	NM_019732.2:803	Endogenous	mRNA	100			79	72.9	51.84	68.19	76.4	108.96	85.59	84.22	86.51	72.84	80.19	97.97
S100a8		NM_013650.2	NM_013650.2:227	Endogenous	mRNA	100			810.78	600.04	586.57	1192.68	429.49	630.24	1397.27	232.85	505.3	1122.21	368.31	491.74
S100b		NM_009115.3	NM_009115.3:1090	Endogenous	mRNA	100			10.39	11.22	8.18	3.35	10.25	3.71	10.7	13.87	11.8	11.61	14.92	11.2
Saa1		NM_009117.3	NM_009117.3:351	Endogenous	mRNA	100			12.47	8.41	4.55	8.94	5.59	4.95	3.21	6.94	2.95	5.28	7.46	5.6
Sbno2		NM_183426.1	NM_183426.1:2656	Endogenous	mRNA	100			935.52	902.86	868.48	885.29	1104	1243.14	1073.1	911.58	892.63	1034.59	1010.75	1158.9
Sele		NM_011345.2	NM_011345.2:2575	Endogenous	mRNA	100			1583.11	1118.76	1085.83	1511.25	1412.38	1011.6	1652.98	1722.09	1396.94	1571.94	1605.64	938.69
Sell		NM_001164059.1	NM_001164059.1:664	Endogenous	mRNA	100			1554	2584.28	2076.17	4159.3	3435.92	3739.32	3263.16	4531.13	3697.32	3538.72	4782.42	4102.82
Selplg		NM_009151.3	NM_009151.3:1712	Endogenous	mRNA	100			316	545.83	622.03	636.02	753.7	771.39	458.98	739.17	863.13	748.49	907.25	1124.38
Serpinb2		NM_001174170.1	NM_001174170.1:715	Endogenous	mRNA	100			87.32	18.69	448.34	306.27	128.57	69.34	254.63	38.64	155.32	163.63	256.42	88.64
Serping1		NM_009776.3	NM_009776.3:1480	Endogenous	mRNA	100			382.52	902.86	917.59	1535.85	1545.6	2205.21	1008.9	1644.8	1379.24	2129.35	2311.49	2499.76
Sh2b2		NM_018825.3	NM_018825.3:1074	Endogenous	mRNA	100			164.24	135.52	137.32	116.25	123.91	157.25	150.85	106.02	130.75	153.08	136.13	140.9
Sh2d1a		NM_011364.3	NM_011364.3:250	Endogenous	mRNA	100			30.14	52.34	62.75	63.71	72.67	91.63	52.42	94.13	97.32	72.84	98.84	129.7
Sh2d1b1		NM_012009.4	NM_012009.4:973	Endogenous	mRNA	100			45.74	39.25	70.02	43.59	89.44	75.53	34.24	80.26	47.19	32.73	55.95	60.65
Sigirr		NM_023059.3	NM_023059.3:800	Endogenous	mRNA	100			1168.36	1358.03	1251.34	1139.03	1226.98	1297.62	1036.72	1192.98	1231.78	1173.94	1122.64	1045.07
Siglec1		NM_011426.3	NM_011426.3:4550	Endogenous	mRNA	100			124.74	417.78	585.66	309.63	866.43	900.16	234.31	563.79	667.5	525.74	768.32	646.63
Slamf1		NM_013730.4	NM_013730.4:1770	Endogenous	mRNA	100			12.47	12.15	13.64	14.53	20.5	14.86	19.26	22.79	28.51	20.06	19.58	50.39
Slamf6		NM_030710.2	NM_030710.2:805	Endogenous	mRNA	100			16.63	20.56	30.01	34.65	39.13	35.91	24.61	35.67	50.14	35.89	43.82	64.38
Slamf7		NM_144539.5	NM_144539.5:750	Endogenous	mRNA	100			35.34	52.34	54.56	100.6	65.22	113.91	85.59	87.19	112.07	134.07	141.73	238.87
Slc11a1		NM_013612.2	NM_013612.2:945	Endogenous	mRNA	100			91.47	96.27	125.5	145.31	180.74	173.35	113.41	200.15	193.66	176.3	233.11	318.19
Slc7a11		NM_011990.2	NM_011990.2:1700	Endogenous	mRNA	100			132.01	143	120.95	119.6	147.2	152.3	156.2	109.98	122.88	149.91	124.95	116.64
Smad2		NM_010754.4	NM_010754.4:880	Endogenous	mRNA	100			576.9	495.36	507.45	494.06	485.39	474.22	561.69	508.3	459.09	502.51	516.56	534.66
Smad3		NM_016769.3	NM_016769.3:1845	Endogenous	mRNA	100			970.86	1008.48	943.96	739.98	897.18	739.2	823.81	876.9	928.02	723.16	765.52	735.28
Smad4		NM_008540.2	NM_008540.2:2885	Endogenous	mRNA	100			1458.37	1399.15	1507.79	1400.59	1189.71	1051.22	1419.74	1257.38	1250.46	1319.63	1226.14	1147.71
Smn1		NM_011420.2	NM_011420.2:390	Endogenous	mRNA	100			998.93	1031.84	1040.36	915.47	1000.59	1161.42	898.71	920.49	1024.36	939.58	875.55	868.71
Smpd3		NM_021491.3	NM_021491.3:1578	Endogenous	mRNA	100			28.07	33.65	20.01	30.18	22.36	45.81	32.1	34.68	29.49	16.89	27.04	24.26
Snai1		NM_011427.2	NM_011427.2:910	Endogenous	mRNA	100			92.51	63.56	68.21	87.19	78.26	108.96	74.89	68.37	74.71	84.46	63.41	82.11
Socs1		NM_009896.2	NM_009896.2:1020	Endogenous	mRNA	100			338.87	445.82	377.4	675.15	445.33	331.83	406.56	539.02	548.55	655.59	735.68	748.34
Socs3		NM_007707.2	NM_007707.2:585	Endogenous	mRNA	100			259.87	222.44	189.16	264.92	223.6	246.4	296.36	177.36	206.44	261.81	246.16	230.47
Spink5		NM_001081180.1	NM_001081180.1:2863	Endogenous	mRNA	100			11.43	11.22	5.46	15.65	9.32	19.81	12.84	7.93	2.95	2.11	11.19	16.8
Spn		NM_001037810.1	NM_001037810.1:726	Endogenous	mRNA	100			819.1	988.85	863.93	915.47	1026.68	1010.36	788.51	1111.73	1037.14	829.78	972.52	1068.39
Spp1		NM_009263.3	NM_009263.3:420	Endogenous	mRNA	100			113633	67446.3	68193.6	90642.8	59346.9	49236.4	94279.6	79006.9	64204.2	64884.6	67780.9	57405.8
St6gal1		NM_001252506.1	NM_001252506.1:1564	Endogenous	mRNA	100			40.54	37.39	60.02	33.53	53.1	32.19	34.24	50.53	52.1	43.28	104.43	36.39
Stat1		NM_009283.3	NM_009283.3:1590	Endogenous	mRNA	100			1419.91	2137.52	2129.83	3965.92	3421.01	2907.26	2593.41	3651.26	4124.95	4287.21	5023.92	6225.6
Stat2		NM_019963.1	NM_019963.1:362	Endogenous	mRNA	100			801.43	993.52	1033.08	1852.18	1077.92	594.33	1141.57	1548.69	1544.4	1770.41	1877.91	2023.88
Stat3		NM_213659.2	NM_213659.2:2130	Endogenous	mRNA	100			1549.84	1455.23	1526.89	1799.64	1888.45	1883.28	1762.11	1682.45	1691.86	1998.45	2009.38	2401.78
Stat4		NM_011487.4	NM_011487.4:1816	Endogenous	mRNA	100			31.18	51.41	61.84	61.48	70.81	65.62	58.84	73.32	66.85	62.29	92.31	106.37
Stat5b		NM_011489.3	NM_011489.3:4855	Endogenous	mRNA	100			392.92	432.74	478.35	443.76	499.36	585.66	433.3	506.32	493.5	486.68	510.97	521.6
Stat6		NM_009284.2	NM_009284.2:3465	Endogenous	mRNA	100			1930.29	1945.92	1963.41	1877.89	1859.57	2148.25	1845.56	1858.82	1795.08	1988.94	1972.08	1945.5
Syk		NM_001198977.1	NM_001198977.1:2064	Endogenous	mRNA	100			387.72	362.64	537.46	456.06	490.05	442.03	391.58	524.16	565.26	578.53	620.06	668.1
Syt17		NM_138649.1	NM_138649.1:1390	Endogenous	mRNA	100			30.14	30.84	15.46	39.12	21.43	24.76	38.52	36.66	36.37	17.95	25.18	29.86
Tab1		NM_025609.2	NM_025609.2:570	Endogenous	mRNA	100			710.99	795.38	796.64	693.03	677.31	750.34	644.07	720.34	751.06	658.76	639.64	641.97
Tal1		NM_011527.2	NM_011527.2:2490	Endogenous	mRNA	100			17.67	34.58	29.1	16.77	33.54	26	14.98	27.74	31.46	27.45	32.63	25.19
Tank		NM_011529.1	NM_011529.1:491	Endogenous	mRNA	100			809.74	699.11	811.19	695.27	675.45	550.99	662.26	684.67	794.32	714.71	745.94	788.46
Tap1		NM_001161730.1	NM_001161730.1:856	Endogenous	mRNA	100			1469.8	1988.91	1726.05	2943.15	2836.87	2644.76	2370.87	2708.97	2985.58	3106.93	3563.73	4150.4
Tap2		NM_011530.2	NM_011530.2:495	Endogenous	mRNA	100			488.55	706.59	548.37	838.34	1053.69	1407.82	773.53	986.88	1025.34	945.91	1088.14	1524.68
Tapbp		NM_009318.2	NM_009318.2:2195	Endogenous	mRNA	100			918.89	1658.98	1455.05	2458.02	2192.17	2075.2	1636.93	2207.6	2365.26	2352.11	2876.54	3205.18
Tbk1		NM_019786.4	NM_019786.4:440	Endogenous	mRNA	100			520.77	541.16	582.93	618.14	595.32	559.66	536.01	587.57	581.98	615.47	647.1	644.77
Tbx21		NM_019507.1	NM_019507.1:625	Endogenous	mRNA	100			17.67	24.3	17.28	24.59	15.84	32.19	19.26	34.68	30.48	31.67	44.76	57.85
Tcf7		NM_009331.3	NM_009331.3:1810	Endogenous	mRNA	100			25.99	34.58	49.11	35.77	46.58	27.24	31.03	58.46	60.95	50.67	36.36	64.38
Tdo2		NM_019911.2	NM_019911.2:495	Endogenous	mRNA	100			8.32	13.08	10	8.94	9.32	12.38	4.28	17.84	8.85	8.45	13.99	12.13
Tek		NM_013690.2	NM_013690.2:3580	Endogenous	mRNA	100			59.25	48.6	121.86	49.18	138.82	80.48	53.49	127.82	101.26	114.02	148.26	66.25
Tfe3		NM_172472.3	NM_172472.3:2715	Endogenous	mRNA	100			448.01	465.45	459.25	463.88	458.37	528.7	440.79	502.36	442.38	445.51	480.2	486.14
Tfeb		NM_001161723.1	NM_001161723.1:534	Endogenous	mRNA	100			206.85	217.77	191.88	172.14	233.84	325.64	206.49	202.13	225.12	191.08	204.2	252.87
Tfrc		NM_011638.3	NM_011638.3:1930	Endogenous	mRNA	100			1371.06	1595.43	1366.84	1359.23	1731.93	1911.76	1259.26	1417.9	1321.24	1470.59	1332.44	1278.34
Tgfb1		NM_011577.1	NM_011577.1:1470	Endogenous	mRNA	100			1786.84	1540.28	1735.14	1585.03	1870.75	1747.08	1535.29	1722.09	1835.39	1659.57	1698.88	1657.18
Tgfb2		NM_009367.1	NM_009367.1:1685	Endogenous	mRNA	100			24.95	27.1	21.83	27.94	26.09	22.29	29.96	23.78	17.7	31.67	36.36	31.73
Tgfb3		NM_009368.2	NM_009368.2:2410	Endogenous	mRNA	100			301.45	243.01	246.45	223.56	263.66	203.06	230.03	232.85	225.12	207.97	220.05	257.53
Tgfbr1		NM_009370.2	NM_009370.2:4425	Endogenous	mRNA	100			856.52	725.28	964.88	823.81	939.1	646.33	820.6	940.31	752.05	709.43	736.62	951.76
Tgfbr2		NM_009371.2	NM_009371.2:475	Endogenous	mRNA	100			1117.43	1527.2	2045.25	1424.07	1897.77	1599.73	1168.32	1842.97	1851.12	1742.97	2157.64	1863.39
Thbd		NM_009378.3	NM_009378.3:2845	Endogenous	mRNA	100			92.51	59.82	125.5	110.66	154.65	153.53	90.94	148.63	119.93	140.41	227.51	125.03
Thbs1		NM_011580.3	NM_011580.3:702	Endogenous	mRNA	100			571.71	321.52	402.87	510.83	436.94	642.62	504.99	419.13	536.76	703.1	662.96	565.46
Thy1		NM_009382.3	NM_009382.3:425	Endogenous	mRNA	100			344.06	465.45	658.41	644.97	627	775.1	436.51	953.19	775.64	868.84	1128.24	978.82
Ticam1		NM_174989.4	NM_174989.4:2159	Endogenous	mRNA	100			36.38	55.14	47.29	57.01	53.1	50.77	62.05	48.55	56.03	50.67	44.76	49.45
Ticam2		NM_173394.2	NM_173394.2:1243	Endogenous	mRNA	100			95.63	84.12	140.96	130.78	126.7	107.72	87.73	128.81	153.36	128.8	196.74	151.16
Tie1		NM_011587.2	NM_011587.2:2715	Endogenous	mRNA	100			213.09	210.29	343.76	160.96	360.55	185.73	147.64	308.15	306.72	248.09	320.75	179.15
Tigit		NM_001146325.1	NM_001146325.1:730	Endogenous	mRNA	100			111.22	126.18	162.78	128.55	160.24	173.35	138.02	158.54	139.6	146.74	169.7	222.08
Timd4		NM_178759.4	NM_178759.4:236	Endogenous	mRNA	100			18.71	46.73	64.57	49.18	79.19	63.15	50.28	91.16	83.56	67.56	133.34	90.51
Tirap		NM_001177846.1	NM_001177846.1:254	Endogenous	mRNA	100			71.72	81.31	69.11	76.01	86.64	96.58	78.1	81.25	77.66	67.56	66.2	76.51
Tlr1		NM_030682.1	NM_030682.1:805	Endogenous	mRNA	100			113.3	212.16	219.17	137.49	313.03	200.59	99.5	307.16	288.04	186.86	220.99	312.59
Tlr2		NM_011905.2	NM_011905.2:255	Endogenous	mRNA	100			108.1	130.85	164.6	120.72	177.01	147.34	85.59	192.22	179.9	135.13	180.89	243.54
Tlr3		NM_126166.2	NM_126166.2:1165	Endogenous	mRNA	100			146.56	219.64	208.25	203.44	196.58	184.49	140.16	234.83	302.79	217.47	252.69	288.33
Tlr4		NM_021297.2	NM_021297.2:2510	Endogenous	mRNA	100			739.06	733.69	815.74	843.93	681.03	579.47	764.97	778.8	810.05	825.56	922.17	847.25
Tlr5		NM_016928.2	NM_016928.2:560	Endogenous	mRNA	100			20.79	31.78	35.47	25.71	43.79	33.43	17.12	32.7	34.41	30.62	56.88	36.39
Tlr6		NM_011604.3	NM_011604.3:475	Endogenous	mRNA	100			128.89	191.6	182.79	203.44	216.14	182.01	145.5	224.92	225.12	218.53	226.58	244.47
Tlr7		NM_133211.3	NM_133211.3:3210	Endogenous	mRNA	100			70.68	146.74	149.14	122.96	177.94	164.68	81.31	167.45	178.92	137.24	213.53	189.42
Tlr8		NM_133212.2	NM_133212.2:110	Endogenous	mRNA	100			175.67	230.86	326.48	297.33	439.74	408.6	201.14	369.58	384.38	387.44	472.74	616.78
Tlr9		NM_031178.2	NM_031178.2:1801	Endogenous	mRNA	100			58.21	66.36	120.04	89.42	121.11	82.96	65.26	165.47	157.29	114.02	140.8	211.81
Tmed1		NM_010744.3	NM_010744.3:104	Endogenous	mRNA	100			430.34	489.75	481.08	410.23	477.94	470.51	399.07	440.93	444.35	405.39	423.32	396.57
Tmem173		NM_028261.1	NM_028261.1:1792	Endogenous	mRNA	100			336.79	544.89	473.8	494.06	718.3	776.34	404.42	642.07	623.27	552.13	686.27	722.21
Tnf		NM_013693.1	NM_013693.1:1135	Endogenous	mRNA	100			54.05	87.86	60.93	67.07	74.53	113.91	63.12	80.26	67.83	82.34	98.84	167.02
Tnfaip3		NM_009397.2	NM_009397.2:232	Endogenous	mRNA	100			994.77	668.27	596.57	685.21	445.33	718.15	1020.67	445.88	461.06	919.52	608.87	790.33
Tnfrsf10b		NM_020275.3	NM_020275.3:1625	Endogenous	mRNA	100			332.63	252.35	273.73	298.45	319.56	425.94	300.64	277.44	244.78	277.65	271.34	261.27
Tnfrsf11a		NM_009399.3	NM_009399.3:692	Endogenous	mRNA	100			89.39	150.48	257.36	162.08	252.48	238.97	113.41	227.89	262.48	166.8	239.63	292.99
Tnfrsf11b		NM_008764.3	NM_008764.3:35	Endogenous	mRNA	100			12.47	9.35	20.01	15.65	12.11	28.48	21.4	36.66	34.41	25.34	27.04	28.93
Tnfrsf12a		NM_001161746.1	NM_001161746.1:517	Endogenous	mRNA	100			7785.6	6509.76	6968.77	6930.31	6043.6	5758.8	6584.09	5841.02	5919.05	5646.96	5952.61	5032.18
Tnfrsf13b		NM_021349.1	NM_021349.1:340	Endogenous	mRNA	100			40.54	50.47	68.21	50.3	78.26	59.43	29.96	55.49	66.85	51.73	66.2	64.38
Tnfrsf13c		NM_028075.2	NM_028075.2:1170	Endogenous	mRNA	100			12.47	10.28	5.46	8.94	6.52	7.43	8.56	10.9	10.81	7.39	8.39	8.4
Tnfrsf14		NM_178931.2	NM_178931.2:625	Endogenous	mRNA	100			299.37	473.86	460.16	475.06	851.53	1011.6	323.11	729.26	726.49	603.86	770.18	1003.08
Tnfrsf17		NM_011608.1	NM_011608.1:140	Endogenous	mRNA	100			37.42	30.84	49.11	42.48	52.17	43.34	44.94	52.51	58.98	40.12	55.95	49.45
Tnfrsf18		NM_009400.2	NM_009400.2:840	Endogenous	mRNA	100			10.39	21.5	15.46	29.06	21.43	34.67	18.19	31.71	34.41	28.5	41.96	47.59
Tnfrsf1a		NM_011609.2	NM_011609.2:615	Endogenous	mRNA	100			1739.03	1877.69	1892.47	1991.9	2322.6	2520.94	1839.14	2090.68	2038.88	2143.08	2410.32	2247.82
Tnfrsf1b		NM_011610.3	NM_011610.3:3270	Endogenous	mRNA	100			751.53	700.04	690.24	753.39	919.54	1038.84	726.45	759.98	823.81	862.51	793.5	1110.38
Tnfrsf4		NM_011659.2	NM_011659.2:320	Endogenous	mRNA	100			45.74	41.12	41.83	36.89	56.83	42.1	35.31	53.51	60.95	59.12	44.76	74.65
Tnfrsf8		NM_009401.2	NM_009401.2:1275	Endogenous	mRNA	100			32.22	12.15	10.91	16.77	10.25	16.1	24.61	18.83	24.58	22.17	19.58	21.46
Tnfrsf9		NM_001077508.1	NM_001077508.1:1590	Endogenous	mRNA	100			285.85	197.21	130.95	270.51	83.85	154.77	296.36	96.11	118.95	243.87	161.31	153.03
Tnfsf10		NM_009425.2	NM_009425.2:2055	Endogenous	mRNA	100			51.97	128.98	106.4	152.02	216.14	190.68	112.34	236.81	256.58	218.53	228.44	341.51
Tnfsf11		NM_011613.3	NM_011613.3:615	Endogenous	mRNA	100			12.47	18.69	23.64	36.89	17.7	33.43	26.75	26.75	30.48	66.51	32.63	50.39
Tnfsf12		NM_011614.3	NM_011614.3:1215	Endogenous	mRNA	100			307.68	389.74	346.48	346.52	292.54	279.83	280.31	312.12	351.94	300.88	300.24	338.71
Tnfsf13		NM_023517.2	NM_023517.2:1443	Endogenous	mRNA	100			35.34	36.45	29.1	24.59	36.33	39.62	11.77	32.7	23.59	24.28	30.77	28.93
Tnfsf13b		NM_033622.1	NM_033622.1:225	Endogenous	mRNA	100			16.63	28.97	32.74	49.18	32.61	63.15	29.96	36.66	46.2	41.17	55.95	83.05
Tnfsf14		NM_019418.2	NM_019418.2:1060	Endogenous	mRNA	100			34.3	52.34	50.93	53.65	46.58	58.19	55.63	27.74	51.12	71.79	54.08	51.32
Tnfsf15		NM_177371.3	NM_177371.3:4695	Endogenous	mRNA	100			5.2	14.02	7.28	16.77	13.04	13.62	13.91	15.85	9.83	12.67	13.05	14.93
Tnfsf18		NM_183391.3	NM_183391.3:1445	Endogenous	mRNA	100			9.36	14.02	12.73	13.41	13.97	16.1	10.7	16.84	18.68	22.17	26.11	13.06
Tnfsf4		NM_009452.2	NM_009452.2:346	Endogenous	mRNA	100			15.59	18.69	14.55	24.59	8.38	16.1	21.4	20.81	12.78	19	12.12	23.33
Tnfsf8		NM_009403.2	NM_009403.2:125	Endogenous	mRNA	100			20.79	16.82	14.55	19	26.09	6.19	13.91	20.81	17.7	16.89	20.51	13.06
Tollip		NM_023764.3	NM_023764.3:260	Endogenous	mRNA	100			1301.41	1304.76	1224.97	1291.05	1143.13	1461.06	1327.73	1174.15	1175.75	1332.3	1194.44	1185.03
Tpsab1		NM_031187.4	NM_031187.4:663	Endogenous	mRNA	100			335.75	1500.1	471.07	558.9	348.44	1336	539.22	1117.67	688.15	594.36	561.32	1172.9
Traf2		NM_009422.2	NM_009422.2:1334	Endogenous	mRNA	100			1023.87	894.45	952.15	932.24	795.63	782.53	1008.9	876.9	923.1	899.46	913.78	920.96
Traf3		NM_001048206.1	NM_001048206.1:6385	Endogenous	mRNA	100			366.93	401.89	361.03	340.93	425.76	442.03	345.57	404.26	390.28	349.44	334.74	438.55
Traf6		NM_009424.2	NM_009424.2:980	Endogenous	mRNA	100			494.79	424.33	407.41	456.06	380.11	360.31	495.36	379.49	385.36	431.78	408.4	431.09
Trem1		NM_021406.5	NM_021406.5:1704	Endogenous	mRNA	100			76.92	52.34	46.38	64.83	42.86	43.34	70.61	31.71	52.1	66.51	43.82	26.13
Trem2		NM_031254.2	NM_031254.2:646	Endogenous	mRNA	100			384.6	428.06	429.24	428.11	531.97	650.05	322.04	460.74	504.31	438.12	644.31	702.62
Trp53		NM_011640.1	NM_011640.1:1835	Endogenous	mRNA	100			699.56	899.12	859.39	708.68	1003.39	1355.81	668.68	856.09	942.76	745.33	760.86	829.52
Twist1		NM_011658.2	NM_011658.2:994	Endogenous	mRNA	100			1942.76	1543.09	1438.68	2028.79	1463.62	1183.7	2010.32	1557.61	1443.14	1613.11	1603.77	1548
Txk		NM_001122754.1	NM_001122754.1:835	Endogenous	mRNA	100			29.11	57.95	54.56	74.89	68.94	64.39	56.7	55.49	69.8	64.4	86.72	102.64
Txnip		NM_023719.1	NM_023719.1:2340	Endogenous	mRNA	100			1846.09	3026.36	2524.51	2388.72	3288.72	3372.81	2300.26	2848.68	3114.36	2266.59	2759.05	3782.76
Tyk2		NM_001205312.1	NM_001205312.1:1532	Endogenous	mRNA	100			120.58	128.05	110.95	103.95	213.35	250.11	146.57	154.57	151.39	146.74	160.38	179.15
Ubc		NM_019639.4	NM_019639.4:2193	Endogenous	mRNA	100			11294.8	9710.9	8512.94	9036.23	7764.36	8061.82	12636.5	8090.24	8181.09	10797.7	8742.43	8946.51
Ulbp1		NM_029975.2	NM_029975.2:595	Endogenous	mRNA	100			747.38	726.21	776.63	745.57	905.56	912.54	699.71	878.88	802.18	693.6	692.79	784.73
Usp18		NM_011909.2	NM_011909.2:1190	Endogenous	mRNA	100			253.63	316.84	342.85	593.55	342.85	293.45	357.34	436.96	429.6	499.35	549.2	641.97
Usp9y		NM_148943.2	NM_148943.2:480	Endogenous	mRNA	83.33			11.43	7.48	4.55	2.24	1	6.19	8.56	4.95	3.93	3.17	5.59	1
Vcam1		NM_011693.2	NM_011693.2:1440	Endogenous	mRNA	100			1492.67	1458.04	1303.18	1704.63	1547.47	1700.03	1507.47	1422.85	1566.03	1821.09	1614.96	1704.76
Vegfa		NM_001025250.3	NM_001025250.3:3015	Endogenous	mRNA	100			3717.13	2441.28	2330.8	3289.66	1613.61	1591.07	4103.02	1580.4	1664.33	3215.67	2143.65	2167.58
Vegfc		NM_009506.2	NM_009506.2:1320	Endogenous	mRNA	100			42.62	47.67	53.65	57.01	43.79	22.29	34.24	68.37	61.93	82.34	70.86	70.92
Vhl		NM_009507.3	NM_009507.3:820	Endogenous	mRNA	100			200.62	200.01	184.61	192.26	189.12	303.36	206.49	157.54	174	231.2	196.74	198.75
Vim		NM_011701.4	NM_011701.4:34	Endogenous	mRNA	100			55661.3	57626.1	52820.1	55099.3	45655.4	55718.3	54019.7	45361.8	46194.4	49203.2	45171.4	44294
Vwf		NM_011708.3	NM_011708.3:6354	Endogenous	mRNA	100			30.14	17.76	75.48	22.36	67.08	38.38	14.98	65.4	61.93	93.96	164.11	55.05
Xaf1		NM_001037713.3	NM_001037713.3:100	Endogenous	mRNA	100			595.61	961.74	936.69	1506.78	1200.89	1375.62	1048.49	1241.53	1353.69	1565.61	1675.57	1968.83
Xbp1		NM_013842.2	NM_013842.2:825	Endogenous	mRNA	100			1473.96	1240.27	1515.07	1370.41	1293.13	1142.84	1430.44	1286.12	1306.5	1437.87	1396.78	1319.4
Xcl1		NM_008510.1	NM_008510.1:103	Endogenous	mRNA	100			65.49	195.34	249.18	98.37	123.91	101.53	73.82	260.59	267.39	108.74	188.35	201.55
Xcr1		NM_011798.4	NM_011798.4:350	Endogenous	mRNA	100			29.11	46.73	60.93	54.77	61.49	49.53	48.14	69.36	111.09	61.23	51.28	78.38
Ythdf2		NM_145393.4	NM_145393.4:750	Endogenous	mRNA	100			1030.11	1046.8	1114.02	973.6	1066.74	1051.22	926.52	1104.79	1076.46	908.96	962.26	1069.33
Yy1		NM_009537.3	NM_009537.3:760	Endogenous	mRNA	100			1706.8	1524.4	1636.02	1592.85	1455.23	1730.98	1640.14	1540.76	1514.91	1528.66	1436.87	1510.68
Zap70		NM_009539.2	NM_009539.2:1030	Endogenous	mRNA	100			29.11	69.16	58.2	60.36	74.53	94.1	71.68	94.13	119.93	87.62	89.51	176.35
Zbp1		NM_021394.2	NM_021394.2:473	Endogenous	mRNA	100			1059.22	1673	1604.19	4333.68	2743.7	2816.87	2341.99	2810.03	3186.12	3807.92	4593.13	5389.55
Zfp13		NM_011747.2	NM_011747.2:419	Endogenous	mRNA	100			25.99	18.69	22.74	20.12	18.63	24.76	17.12	20.81	14.75	30.62	27.04	15.86
Abcf1		NM_013854.1	NM_013854.1:875	Housekeeping	mRNA	100			555.07	599.1	642.95	562.25	722.96	867.97	576.67	639.09	663.57	620.75	656.43	623.31
Alas1		NM_020559.2	NM_020559.2:1034	Housekeeping	mRNA	100			190.22	196.27	199.16	168.79	220.8	272.4	173.32	251.67	186.78	199.53	221.92	225.81
Edc3		NM_153799.3	NM_153799.3:2570	Housekeeping	mRNA	100			256.75	250.48	264.64	250.39	245.02	240.21	264.26	259.6	239.87	255.48	253.62	250.07
Eef1g		NM_026007.4	NM_026007.4:338	Housekeeping	mRNA	100			7719.07	7482.72	7902.73	7642.34	7307.85	8693.29	7192.86	6734.77	7101.69	6705.82	6401.11	6229.34
Eif2b4		NM_001127355.1	NM_001127355.1:1562	Housekeeping	mRNA	100			175.67	171.97	178.24	169.9	154.65	217.92	149.78	174.39	199.56	166.8	162.24	195.02
G6pdx		NM_008062.2	NM_008062.2:2030	Housekeeping	mRNA	100			463.6	650.51	562.01	587.96	632.59	760.25	439.72	678.73	649.81	478.23	664.82	691.42
Gusb		NM_010368.1	NM_010368.1:1735	Housekeeping	mRNA	100			472.96	809.4	929.41	689.68	860.84	709.48	481.45	902.66	946.69	683.04	936.16	770.74
Hdac3		NM_010411.2	NM_010411.2:144	Housekeeping	mRNA	100			1712	1782.36	1745.15	1576.09	1702.12	1848.61	1539.57	1667.59	1717.42	1441.03	1488.15	1419.24
Hprt		NM_013556.2	NM_013556.2:428	Housekeeping	mRNA	100			4160.98	4475.99	4269.66	4272.2	4061.99	4765.77	3832.34	3788	4054.17	3843.81	3925.52	3757.57
Nubp1		NM_011955.2	NM_011955.2:284	Housekeeping	mRNA	100			493.75	694.44	698.42	643.85	731.34	969.5	534.94	755.02	804.15	583.8	716.1	816.46
Oaz1		NM_008753.4	NM_008753.4:809	Housekeeping	mRNA	100			6419.74	7725.73	7535.33	6816.29	6645.45	7295.38	6050.22	7234.15	7412.33	6134.69	6469.18	6130.43
Polr1b		NM_009086.2	NM_009086.2:2795	Housekeeping	mRNA	100			283.77	261.7	300.1	211.26	301.85	334.31	270.68	290.32	252.65	252.31	262.01	290.19
Polr2a		NM_009089.2	NM_009089.2:2220	Housekeeping	mRNA	100			1451.09	1548.7	1556.9	1562.67	1379.77	970.74	1554.55	1566.52	1687.93	1510.71	1668.11	1428.57
Ppia		NM_008907.1	NM_008907.1:390	Housekeeping	mRNA	100			17992.1	21632.2	22852.4	18949.9	19500.3	22018.6	17158.9	19146.1	20296.4	17212.2	17610.7	17111.1
Rpl19		NM_009078.2	NM_009078.2:92	Housekeeping	mRNA	100			39276.2	39711.9	40036.6	38044	33377.2	38489	36436.1	32060.7	33609.1	32055.4	30147.2	29760.1
Sap130		NM_172965.2	NM_172965.2:2182	Housekeeping	mRNA	100			706.84	712.19	732.07	623.73	529.18	367.74	646.21	718.36	785.47	646.09	590.23	579.45
Sdha		NM_023281.1	NM_023281.1:250	Housekeeping	mRNA	100			924.09	937.44	1002.16	886.41	831.96	682.24	885.87	862.03	1053.85	843.51	904.45	892.04
Sf3a3		NM_029157.3	NM_029157.3:40	Housekeeping	mRNA	100			1138.22	1117.83	1112.2	992.6	1175.74	1550.21	1008.9	1111.73	1113.82	1009.25	1077.89	991.88
Tbp		NM_013684.3	NM_013684.3:70	Housekeeping	mRNA	100			534.29	468.25	476.53	518.66	386.63	347.93	521.04	415.16	438.45	434.95	435.44	470.28
Tubb5		NM_011655.4	NM_011655.4:2260	Housekeeping	mRNA	100			3457.26	4350.74	4354.23	3716.66	4667.56	5812.04	3333.77	4294.32	4245.87	3629.51	3750.22	3555.09
NEG_A		ERCC_00096.1	ERCC_00096.1:230	Negative	SYSTEM	100			10	13	7	13	10	10	8	10	12	3	19	14
NEG_B		ERCC_00041.1	ERCC_00041.1:440	Negative	SYSTEM	100			8	4	10	6	10	5	11	11	12	5	9	12
NEG_C		ERCC_00019.1	ERCC_00019.1:140	Negative	SYSTEM	100			6	10	5	5	7	6	11	8	11	13	14	18
NEG_D		ERCC_00076.1	ERCC_00076.1:355	Negative	SYSTEM	100			17	8	6	5	9	7	19	14	7	3	7	16
NEG_E		ERCC_00098.1	ERCC_00098.1:785	Negative	SYSTEM	100			13	7	6	20	17	12	15	15	8	9	8	19
NEG_F		ERCC_00126.1	ERCC_00126.1:220	Negative	SYSTEM	100			16	14	12	9	12	16	10	21	16	6	17	4
NEG_G		ERCC_00144.1	ERCC_00144.1:15	Negative	SYSTEM	100			3	2	6	8	6	2	12	4	8	2	2	12
NEG_H		ERCC_00154.1	ERCC_00154.1:115	Negative	SYSTEM	100			13	16	10	12	6	7	10	16	17	9	16	5
POS_A		ERCC_00117.1	ERCC_00117.1:385	Positive	SYSTEM	100			44999	40039	41306	38150	38073	29986	38528	36909	36582	35874	37594	36688
POS_B		ERCC_00112.1	ERCC_00112.1:695	Positive	SYSTEM	100			14365	13363	13751	12543	12558	9824	12549	11971	12110	11796	12312	12288
POS_C		ERCC_00002.1	ERCC_00002.1:850	Positive	SYSTEM	100			3986	3552	3629	3461	3287	2609	3386	3267	3227	3128	3238	3263
POS_D		ERCC_00092.1	ERCC_00092.1:540	Positive	SYSTEM	100			895	793	840	754	780	538	746	682	728	698	697	789
POS_E		ERCC_00035.1	ERCC_00035.1:485	Positive	SYSTEM	100			140	122	110	121	122	82	111	144	116	118	132	133
POS_F		ERCC_00034.1	ERCC_00034.1:195	Positive	SYSTEM	100			67	87	57	58	56	48	65	67	59	57	65	71
